# Supplementary material for: Prognostic Nomograms for Patients With NF‐Pan‐NET After Pancreatectomy: A Retrospective Analysis Based on SEER Database
Source: Cancer Rep (Hoboken). 2024 Sep 5;7(9):e2165. doi: 10.1002/cnr2.2165 (PMC11375333; doi:10.1002/cnr2.2165)
Supplement: Supplementary file 1 — File S1. Supplemenatary Information. [file CNR2-7-e2165-s004.xlsx]

## Sheet: Sheet1
Number	Patient ID	Age recode with single ages and 100+	Sex	Race recode (W, B, AI, API)	Year of diagnosis	Marital status at diagnosis	Primary Site - labeled	Grade Pathological (2018+)	Grade (thru 2017)	Derived EOD 2018 T (2018+)	Derived SEER Combined T (2016-2017)	Derived AJCC T, 7th ed (2010-2015)	Derived AJCC T, 6th ed (2004-2015)	CS tumor size (2004-2015)	Tumor Size Summary (2016+)	CS extension (2004-2015)	Derived EOD 2018 N (2018+)	Derived AJCC N, 7th ed (2010-2015)	Derived SEER Combined N (2016-2017)	Derived AJCC N, 6th ed (2004-2015)	CS lymph nodes (2004-2015)	EOD Regional Nodes (2018+)	Regional nodes examined (1988+)	Regional nodes positive (1988+)	Mets at DX-Other (2016+)	Derived EOD 2018 M (2018+)	Derived AJCC M, 7th ed (2010-2015)	Derived SEER Combined M (2016-2017)	Derived AJCC M, 6th ed (2004-2015)	CS mets at dx (2004-2015)	Mets at DX-Distant LN (2016+)	EOD Mets (2018+)	SEER Combined Mets at DX-bone (2010+)	SEER Combined Mets at DX-brain (2010+)	SEER Combined Mets at DX-liver (2010+)	SEER Combined Mets at DX-lung (2010+)	ICD-O-3 Hist/behav	Reason no cancer-directed surgery	RX Summ--Surg Prim Site (1998+)	RX Summ--Systemic/Sur Seq	Chemotherapy recode (yes, no/unk)	Radiation recode	COD to site recode	SEER cause-specific death classification	Vital status recode (study cutoff used)	Survival months
1	22013141	45 years	Male	Black	2010	Married (including common law)	C25.0-Head of pancreas	Well differentiated; Grade I	Well differentiated; Grade I	T3	Blank(s)	T2	NA	90	90	100	N1	N1	Blank(s)	NA	110	Blank(s)	13	1	Blank(s)	M0	M0	Blank(s)	NA	0	Blank(s)	Blank(s)	No	No	No	No	8150/3: Pancreatic endocrine tumor, malignant	Surgery performed	36	No systemic therapy and/or surgical procedures	No/Unknown	None/Unknown	Alive	Alive or dead of other cause	Alive	118
2	46661027	64 years	Male	White	2010	Married (including common law)	C25.0-Head of pancreas	Poorly differentiated; Grade III	Poorly differentiated; Grade III	T3	Blank(s)	T2	T2	80	80	300	N1	N1	Blank(s)	N1	250	Blank(s)	16	1	Blank(s)	M0	M0	Blank(s)	M0	0	Blank(s)	Blank(s)	No	No	No	No	8246/3: Neuroendocrine carcinoma, NOS	Surgery performed	37	Systemic therapy before surgery	Yes	None/Unknown	Diseases of Heart	Alive or dead of other cause	Dead	79
3	1168504	54 years	Male	White	2010	Single (never married)	C25.8-Overlapping lesion of pancreas	Moderately differentiated; Grade II	Moderately differentiated; Grade II	T3	Blank(s)	T3	NA	27	27	400	N1	N1	Blank(s)	NA	100	Blank(s)	12	1	Blank(s)	M0	M0	Blank(s)	NA	0	Blank(s)	Blank(s)	No	No	No	No	8150/3: Pancreatic endocrine tumor, malignant	Surgery performed	30	No systemic therapy and/or surgical procedures	No/Unknown	None/Unknown	Alive	Alive or dead of other cause	Alive	115
4	35305564	32 years	Male	White	2010	Married (including common law)	C25.1-Body of pancreas	Well differentiated; Grade I	Well differentiated; Grade I	T3	Blank(s)	T3	T3	105	105	400	N1	N1	Blank(s)	N1	110	Blank(s)	8	1	Blank(s)	M1	M1	Blank(s)	M1	40	Blank(s)	Blank(s)	No	No	Yes	No	8246/3: Neuroendocrine carcinoma, NOS	Surgery performed	36	No systemic therapy and/or surgical procedures	No/Unknown	None/Unknown	Alive	Alive or dead of other cause	Alive	109
5	54775296	80 years	Male	White	2010	Married (including common law)	C25.0-Head of pancreas	Poorly differentiated; Grade III	Poorly differentiated; Grade III	T3	Blank(s)	T3	T3	85	85	400	N1	N1	Blank(s)	N1	800	Blank(s)	11	1	Blank(s)	M1	M1	Blank(s)	M1	60	Blank(s)	Blank(s)	No	No	Yes	No	8246/3: Neuroendocrine carcinoma, NOS	Surgery performed	35	No systemic therapy and/or surgical procedures	No/Unknown	None/Unknown	Pancreas	Dead (attributable to this cancer dx)	Dead	26
6	54795436	54 years	Female	Black	2010	Single (never married)	C25.0-Head of pancreas	Well differentiated; Grade I	Well differentiated; Grade I	T3	Blank(s)	T3	T3	25	25	400	N1	N1	Blank(s)	N1	100	Blank(s)	2	1	Blank(s)	M0	M0	Blank(s)	M0	0	Blank(s)	Blank(s)	No	No	No	No	8246/3: Neuroendocrine carcinoma, NOS	Surgery performed	36	No systemic therapy and/or surgical procedures	No/Unknown	None/Unknown	Other Cause of Death	Alive or dead of other cause	Dead	77
7	27150411	44 years	Male	White	2010	Divorced	C25.0-Head of pancreas	Well differentiated; Grade I	Well differentiated; Grade I	T3	Blank(s)	T3	T3	35	35	440	N1	N1	Blank(s)	N1	250	Blank(s)	49	1	Blank(s)	M0	M0	Blank(s)	M0	0	Blank(s)	Blank(s)	No	No	No	No	8246/3: Neuroendocrine carcinoma, NOS	Surgery performed	37	No systemic therapy and/or surgical procedures	No/Unknown	None/Unknown	Alive	Alive or dead of other cause	Alive	119
8	49891918	32 years	Male	Black	2010	Single (never married)	C25.0-Head of pancreas	Moderately differentiated; Grade II	Moderately differentiated; Grade II	T3	Blank(s)	T3	T3	45	45	440	N1	N1	Blank(s)	N1	110	Blank(s)	4	1	Blank(s)	M0	M0	Blank(s)	M0	0	Blank(s)	Blank(s)	No	No	No	No	8246/3: Neuroendocrine carcinoma, NOS	Surgery performed	37	Systemic therapy after surgery	Yes	Beam radiation	Pancreas	Dead (attributable to this cancer dx)	Dead	10
9	35169318	41 years	Female	White	2010	Divorced	C25.2-Tail of pancreas	Well differentiated; Grade I	Well differentiated; Grade I	T2	Blank(s)	T2	T2	28	28	100	N1	N1	Blank(s)	N1	110	Blank(s)	14	1	Blank(s)	M0	M0	Blank(s)	M0	0	Blank(s)	Blank(s)	No	No	No	No	8246/3: Neuroendocrine carcinoma, NOS	Surgery performed	30	No systemic therapy and/or surgical procedures	No/Unknown	None/Unknown	Alive	Alive or dead of other cause	Alive	116
10	24299412	47 years	Female	Black	2010	Married (including common law)	C25.0-Head of pancreas	Well differentiated; Grade I	Well differentiated; Grade I	T2	Blank(s)	T2	NA	30	30	100	N1	N1	Blank(s)	NA	800	Blank(s)	25	1	Blank(s)	M0	M0	Blank(s)	NA	0	Blank(s)	Blank(s)	No	No	No	No	8150/3: Pancreatic endocrine tumor, malignant	Surgery performed	36	Systemic therapy after surgery	Yes	Beam radiation	Alive	Alive or dead of other cause	Alive	119
11	14127597	74 years	Male	White	2010	Married (including common law)	C25.7-Other specified parts of pancreas	Well differentiated; Grade I	Well differentiated; Grade I	T2	Blank(s)	T2	T2	31	31	100	N1	N1	Blank(s)	N1	100	Blank(s)	4	1	Blank(s)	M0	M0	Blank(s)	M0	0	Blank(s)	Blank(s)	No	No	No	No	8246/3: Neuroendocrine carcinoma, NOS	Surgery performed	30	No systemic therapy and/or surgical procedures	No/Unknown	None/Unknown	Alive	Alive or dead of other cause	Alive	13
12	24295061	59 years	Male	White	2010	Married (including common law)	C25.0-Head of pancreas	Well differentiated; Grade I	Well differentiated; Grade I	T2	Blank(s)	T2	T2	31	31	100	N1	N1	Blank(s)	N1	250	Blank(s)	16	1	Blank(s)	M0	M0	Blank(s)	M0	0	Blank(s)	Blank(s)	No	No	No	No	8246/3: Neuroendocrine carcinoma, NOS	Surgery performed	37	No systemic therapy and/or surgical procedures	No/Unknown	None/Unknown	Alive	Alive or dead of other cause	Alive	119
13	35196492	68 years	Female	White	2010	Married (including common law)	C25.2-Tail of pancreas	Poorly differentiated; Grade III	Poorly differentiated; Grade III	T3	Blank(s)	T3	T3	20	20	560	N1	N1	Blank(s)	N1	110	Blank(s)	21	1	Blank(s)	M1	M1	Blank(s)	M1	40	Blank(s)	Blank(s)	Yes	Yes	Yes	Yes	8246/3: Neuroendocrine carcinoma, NOS	Surgery performed	30	Systemic therapy after surgery	Yes	None/Unknown	Pancreas	Dead (attributable to this cancer dx)	Dead	10
14	54738914	51 years	Female	White	2010	Married (including common law)	C25.2-Tail of pancreas	Well differentiated; Grade I	Well differentiated; Grade I	T2	Blank(s)	T2	T2	35	35	300	N1	N1	Blank(s)	N1	100	Blank(s)	13	1	Blank(s)	M0	M0	Blank(s)	M0	0	Blank(s)	Blank(s)	No	No	No	No	8246/3: Neuroendocrine carcinoma, NOS	Surgery performed	30	No systemic therapy and/or surgical procedures	No/Unknown	None/Unknown	Alive	Alive or dead of other cause	Alive	107
15	35391342	47 years	Female	White	2010	Married (including common law)	C25.8-Overlapping lesion of pancreas	Well differentiated; Grade I	Well differentiated; Grade I	T1	Blank(s)	T1	T1	18	18	100	N1	N1	Blank(s)	N1	100	Blank(s)	10	1	Blank(s)	M0	M0	Blank(s)	M0	0	Blank(s)	Blank(s)	No	No	No	No	8246/3: Neuroendocrine carcinoma, NOS	Surgery performed	40	No systemic therapy and/or surgical procedures	No/Unknown	None/Unknown	Alive	Alive or dead of other cause	Alive	108
16	35315368	34 years	Male	Asian or Pacific Islander	2010	Married (including common law)	C25.2-Tail of pancreas	Well differentiated; Grade I	Well differentiated; Grade I	T3	Blank(s)	T2	T2	43	43	100	N0	N0	Blank(s)	N0	0	Blank(s)	17	0	Blank(s)	M0	M0	Blank(s)	M0	0	Blank(s)	Blank(s)	No	No	No	No	8246/3: Neuroendocrine carcinoma, NOS	Surgery performed	30	No systemic therapy and/or surgical procedures	No/Unknown	None/Unknown	Alive	Alive or dead of other cause	Alive	112
17	62522667	64 years	Male	White	2010	Married (including common law)	C25.2-Tail of pancreas	Well differentiated; Grade I	Well differentiated; Grade I	T3	Blank(s)	T2	NA	50	50	100	N0	N0	Blank(s)	NA	0	Blank(s)	10	0	Blank(s)	M0	M0	Blank(s)	NA	0	Blank(s)	Blank(s)	No	No	No	No	8150/3: Pancreatic endocrine tumor, malignant	Surgery performed	30	No systemic therapy and/or surgical procedures	No/Unknown	None/Unknown	Alive	Alive or dead of other cause	Alive	118
18	1193312	66 years	Male	White	2010	Married (including common law)	C25.2-Tail of pancreas	Well differentiated; Grade I	Well differentiated; Grade I	T3	Blank(s)	T2	T2	71	71	100	N0	N0	Blank(s)	N0	0	Blank(s)	11	0	Blank(s)	M1	M1	Blank(s)	M1	40	Blank(s)	Blank(s)	No	No	No	Yes	8246/3: Neuroendocrine carcinoma, NOS	Surgery performed	36	No systemic therapy and/or surgical procedures	No/Unknown	None/Unknown	Alive	Alive or dead of other cause	Alive	108
19	35263751	72 years	Male	White	2010	Divorced	C25.2-Tail of pancreas	Well differentiated; Grade I	Well differentiated; Grade I	T3	Blank(s)	T2	T2	90	90	100	N0	N0	Blank(s)	N0	0	Blank(s)	7	0	Blank(s)	M0	M0	Blank(s)	M0	0	Blank(s)	Blank(s)	No	No	No	No	8246/3: Neuroendocrine carcinoma, NOS	Surgery performed	30	No systemic therapy and/or surgical procedures	No/Unknown	None/Unknown	Alive	Alive or dead of other cause	Alive	111
20	62540756	42 years	Female	Black	2010	Divorced	C25.8-Overlapping lesion of pancreas	Well differentiated; Grade I	Well differentiated; Grade I	T3	Blank(s)	T2	T2	120	120	100	N0	N0	Blank(s)	N0	0	Blank(s)	20	0	Blank(s)	M1	M1	Blank(s)	M1	40	Blank(s)	Blank(s)	No	No	Yes	No	8246/3: Neuroendocrine carcinoma, NOS	Surgery performed	80	Systemic therapy before surgery	Yes	None/Unknown	Alive	Alive or dead of other cause	Alive	113
21	5586175	80 years	Female	White	2010	Widowed	C25.0-Head of pancreas	Well differentiated; Grade I	Well differentiated; Grade I	T3	Blank(s)	T2	T2	45	45	200	N0	N0	Blank(s)	N0	0	Blank(s)	11	0	Blank(s)	M0	M0	Blank(s)	M0	0	Blank(s)	Blank(s)	No	No	No	No	8246/3: Neuroendocrine carcinoma, NOS	Surgery performed	37	No systemic therapy and/or surgical procedures	No/Unknown	None/Unknown	Diseases of Heart	Alive or dead of other cause	Dead	81
22	1160656	58 years	Male	White	2010	Married (including common law)	C25.8-Overlapping lesion of pancreas	Moderately differentiated; Grade II	Moderately differentiated; Grade II	T3	Blank(s)	T3	T3	35	35	400	N0	N0	Blank(s)	N0	0	Blank(s)	2	0	Blank(s)	M0	M0	Blank(s)	M0	0	Blank(s)	Blank(s)	No	No	No	No	8246/3: Neuroendocrine carcinoma, NOS	Surgery performed	30	Systemic therapy after surgery	No/Unknown	None/Unknown	In situ, benign or unknown behavior neoplasm	Dead (attributable to this cancer dx)	Dead	52
23	35710989	58 years	Male	White	2010	Married (including common law)	C25.0-Head of pancreas	Well differentiated; Grade I	Well differentiated; Grade I	T3	Blank(s)	T3	NA	38	38	400	N0	N0	Blank(s)	NA	0	Blank(s)	3	0	Blank(s)	M0	M0	Blank(s)	NA	0	Blank(s)	Blank(s)	No	No	No	No	8240/3: Carcinoid tumor, NOS	Surgery performed	36	No systemic therapy and/or surgical procedures	No/Unknown	None/Unknown	Diseases of Heart	Alive or dead of other cause	Dead	61
24	54725091	55 years	Male	White	2010	Married (including common law)	C25.9-Pancreas, NOS	Poorly differentiated; Grade III	Poorly differentiated; Grade III	T3	Blank(s)	T3	T3	30	30	400	N0	N0	Blank(s)	N0	0	Blank(s)	3	0	Blank(s)	M0	M0	Blank(s)	M0	0	Blank(s)	Blank(s)	No	No	No	No	8246/3: Neuroendocrine carcinoma, NOS	Surgery performed	40	Systemic therapy after surgery	Yes	Beam radiation	Other Cause of Death	Dead (attributable to this cancer dx)	Dead	106
25	62529629	72 years	Female	White	2010	Married (including common law)	C25.2-Tail of pancreas	Poorly differentiated; Grade III	Poorly differentiated; Grade III	T3	Blank(s)	T3	T3	39	39	400	N0	N0	Blank(s)	N0	0	Blank(s)	6	0	Blank(s)	M1	M1	Blank(s)	M1	40	Blank(s)	Blank(s)	No	No	Yes	No	8246/3: Neuroendocrine carcinoma, NOS	Surgery performed	30	No systemic therapy and/or surgical procedures	No/Unknown	None/Unknown	Pancreas	Dead (attributable to this cancer dx)	Dead	95
26	11015747	68 years	Female	White	2010	Married (including common law)	C25.1-Body of pancreas	Moderately differentiated; Grade II	Moderately differentiated; Grade II	T2	Blank(s)	T1	NA	20	20	100	N0	N0	Blank(s)	NA	0	Blank(s)	3	0	Blank(s)	M0	M0	Blank(s)	NA	0	Blank(s)	Blank(s)	No	No	No	No	8249/3: Atypical carcinoid tumor	Surgery performed	35	No systemic therapy and/or surgical procedures	No/Unknown	None/Unknown	Alive	Alive or dead of other cause	Alive	113
27	35492874	61 years	Male	White	2010	Separated	C25.2-Tail of pancreas	Well differentiated; Grade I	Well differentiated; Grade I	T2	Blank(s)	T2	T2	21	21	100	N0	N0	Blank(s)	N0	0	Blank(s)	2	0	Blank(s)	M0	M0	Blank(s)	M0	0	Blank(s)	Blank(s)	No	No	No	No	8246/3: Neuroendocrine carcinoma, NOS	Surgery performed	30	No systemic therapy and/or surgical procedures	No/Unknown	None/Unknown	Miscellaneous Malignant Cancer	Dead (attributable to this cancer dx)	Dead	86
28	35533401	77 years	Male	White	2010	Divorced	C25.2-Tail of pancreas	Well differentiated; Grade I	Well differentiated; Grade I	T2	Blank(s)	T2	NA	21	21	100	N0	N0	Blank(s)	NA	0	Blank(s)	10	0	Blank(s)	M0	M0	Blank(s)	NA	0	Blank(s)	Blank(s)	No	No	No	No	8240/3: Carcinoid tumor, NOS	Surgery performed	40	No systemic therapy and/or surgical procedures	No/Unknown	None/Unknown	Diabetes Mellitus	Alive or dead of other cause	Dead	108
29	27203547	36 years	Female	White	2010	Single (never married)	C25.2-Tail of pancreas	Well differentiated; Grade I	Well differentiated; Grade I	T2	Blank(s)	T2	T2	22	22	100	N0	N0	Blank(s)	N0	0	Blank(s)	29	0	Blank(s)	M0	M0	Blank(s)	M0	0	Blank(s)	Blank(s)	No	No	No	No	8246/3: Neuroendocrine carcinoma, NOS	Surgery performed	80	No systemic therapy and/or surgical procedures	No/Unknown	None/Unknown	Alive	Alive or dead of other cause	Alive	114
30	5590926	48 years	Female	White	2010	Married (including common law)	C25.9-Pancreas, NOS	Well differentiated; Grade I	Well differentiated; Grade I	T2	Blank(s)	T2	T2	23	23	100	N0	N0	Blank(s)	N0	0	Blank(s)	10	0	Blank(s)	M0	M0	Blank(s)	M0	0	Blank(s)	Blank(s)	No	No	No	No	8246/3: Neuroendocrine carcinoma, NOS	Surgery performed	30	No systemic therapy and/or surgical procedures	No/Unknown	None/Unknown	Alive	Alive or dead of other cause	Alive	118
31	20185405	41 years	Female	White	2010	Married (including common law)	C25.2-Tail of pancreas	Well differentiated; Grade I	Well differentiated; Grade I	T2	Blank(s)	T2	T2	23	23	100	N0	N0	Blank(s)	N0	0	Blank(s)	8	0	Blank(s)	M0	M0	Blank(s)	M0	0	Blank(s)	Blank(s)	No	No	No	No	8246/3: Neuroendocrine carcinoma, NOS	Surgery performed	36	No systemic therapy and/or surgical procedures	No/Unknown	None/Unknown	Alive	Alive or dead of other cause	Alive	109
32	35282486	78 years	Female	White	2010	Married (including common law)	C25.2-Tail of pancreas	Well differentiated; Grade I	Well differentiated; Grade I	T2	Blank(s)	T2	T2	23	23	100	N0	N0	Blank(s)	N0	0	Blank(s)	14	0	Blank(s)	M0	M0	Blank(s)	M0	0	Blank(s)	Blank(s)	No	No	No	No	8246/3: Neuroendocrine carcinoma, NOS	Surgery performed	30	No systemic therapy and/or surgical procedures	No/Unknown	None/Unknown	Other Cause of Death	Alive or dead of other cause	Dead	38
33	35230148	42 years	Female	White	2010	Married (including common law)	C25.2-Tail of pancreas	Well differentiated; Grade I	Well differentiated; Grade I	T1	Blank(s)	T1	NA	8	8	100	N0	N0	Blank(s)	NA	0	Blank(s)	1	0	Blank(s)	M0	M0	Blank(s)	NA	0	Blank(s)	Blank(s)	No	No	No	No	8150/3: Pancreatic endocrine tumor, malignant	Surgery performed	30	No systemic therapy and/or surgical procedures	No/Unknown	None/Unknown	Alive	Alive or dead of other cause	Alive	116
34	22054126	47 years	Female	Black	2010	Divorced	C25.1-Body of pancreas	Well differentiated; Grade I	Well differentiated; Grade I	T2	Blank(s)	T2	T2	24	24	100	N0	N0	Blank(s)	N0	0	Blank(s)	2	0	Blank(s)	M0	M0	Blank(s)	M0	0	Blank(s)	Blank(s)	No	No	No	No	8246/3: Neuroendocrine carcinoma, NOS	Surgery performed	40	No systemic therapy and/or surgical procedures	No/Unknown	None/Unknown	Alive	Alive or dead of other cause	Alive	116
35	5605071	67 years	Male	Asian or Pacific Islander	2010	Married (including common law)	C25.0-Head of pancreas	Poorly differentiated; Grade III	Poorly differentiated; Grade III	T3	Blank(s)	T3	T3	55	55	440	N0	N0	Blank(s)	N0	0	Blank(s)	16	0	Blank(s)	M0	M0	Blank(s)	M0	0	Blank(s)	Blank(s)	No	No	No	No	8246/3: Neuroendocrine carcinoma, NOS	Surgery performed	60	No systemic therapy and/or surgical procedures	No/Unknown	None/Unknown	Pancreas	Dead (attributable to this cancer dx)	Dead	4
36	49874015	42 years	Female	White	2010	Married (including common law)	C25.0-Head of pancreas	Well differentiated; Grade I	Well differentiated; Grade I	T3	Blank(s)	T3	T3	45	45	440	N0	N0	Blank(s)	N0	0	Blank(s)	2	0	Blank(s)	M0	M0	Blank(s)	M0	0	Blank(s)	Blank(s)	No	No	No	No	8246/3: Neuroendocrine carcinoma, NOS	Surgery performed	37	No systemic therapy and/or surgical procedures	No/Unknown	None/Unknown	Pancreas	Dead (attributable to this cancer dx)	Dead	4
37	24308459	60 years	Female	White	2010	Married (including common law)	C25.0-Head of pancreas	Well differentiated; Grade I	Well differentiated; Grade I	T2	Blank(s)	T2	T2	25	25	300	N0	N0	Blank(s)	N0	0	Blank(s)	1	0	Blank(s)	M0	M0	Blank(s)	M0	0	Blank(s)	Blank(s)	No	No	No	No	8246/3: Neuroendocrine carcinoma, NOS	Surgery performed	70	No systemic therapy and/or surgical procedures	No/Unknown	None/Unknown	Alive	Alive or dead of other cause	Alive	108
38	62527804	72 years	Female	White	2010	Married (including common law)	C25.0-Head of pancreas	Well differentiated; Grade I	Well differentiated; Grade I	T2	Blank(s)	T2	T2	25	25	100	N0	N0	Blank(s)	N0	0	Blank(s)	14	0	Blank(s)	M0	M0	Blank(s)	M0	0	Blank(s)	Blank(s)	No	No	No	No	8246/3: Neuroendocrine carcinoma, NOS	Surgery performed	37	No systemic therapy and/or surgical procedures	No/Unknown	None/Unknown	Hypertension without Heart Disease	Alive or dead of other cause	Dead	3
39	54848720	70 years	Female	Black	2010	Married (including common law)	C25.8-Overlapping lesion of pancreas	Well differentiated; Grade I	Well differentiated; Grade I	T1	Blank(s)	T1	T1	11	11	100	N0	N0	Blank(s)	N0	0	Blank(s)	2	0	Blank(s)	M0	M0	Blank(s)	M0	0	Blank(s)	Blank(s)	No	No	No	No	8246/3: Neuroendocrine carcinoma, NOS	Surgery performed	30	No systemic therapy and/or surgical procedures	No/Unknown	None/Unknown	Alive	Alive or dead of other cause	Alive	112
40	11140481	38 years	Male	White	2010	Married (including common law)	C25.2-Tail of pancreas	Well differentiated; Grade I	Well differentiated; Grade I	T2	Blank(s)	T2	NA	26	26	100	N0	N0	Blank(s)	NA	0	Blank(s)	19	0	Blank(s)	M0	M0	Blank(s)	NA	0	Blank(s)	Blank(s)	No	No	No	No	8240/3: Carcinoid tumor, NOS	Surgery performed	36	No systemic therapy and/or surgical procedures	No/Unknown	None/Unknown	Alive	Alive or dead of other cause	Alive	115
41	49883797	61 years	Female	White	2010	Married (including common law)	C25.2-Tail of pancreas	Well differentiated; Grade I	Well differentiated; Grade I	T2	Blank(s)	T2	NA	27	27	100	N0	N0	Blank(s)	NA	0	Blank(s)	12	0	Blank(s)	M0	M0	Blank(s)	NA	0	Blank(s)	Blank(s)	No	No	No	No	8240/3: Carcinoid tumor, NOS	Surgery performed	30	No systemic therapy and/or surgical procedures	No/Unknown	None/Unknown	Alive	Alive or dead of other cause	Alive	115
42	1172917	47 years	Female	White	2010	Single (never married)	C25.1-Body of pancreas	Well differentiated; Grade I	Well differentiated; Grade I	T1	Blank(s)	T1	T1	12	12	300	N0	N0	Blank(s)	N0	0	Blank(s)	3	0	Blank(s)	M0	M0	Blank(s)	M0	0	Blank(s)	Blank(s)	No	No	No	No	8246/3: Neuroendocrine carcinoma, NOS	Surgery performed	30	No systemic therapy and/or surgical procedures	No/Unknown	None/Unknown	Alive	Alive or dead of other cause	Alive	114
43	5613539	54 years	Female	White	2010	Married (including common law)	C25.0-Head of pancreas	Well differentiated; Grade I	Well differentiated; Grade I	T1	Blank(s)	T1	NA	12	12	100	N0	N0	Blank(s)	NA	0	Blank(s)	11	0	Blank(s)	M0	M0	Blank(s)	NA	0	Blank(s)	Blank(s)	No	No	No	No	8240/3: Carcinoid tumor, NOS	Surgery performed	70	No systemic therapy and/or surgical procedures	No/Unknown	None/Unknown	Alive	Alive or dead of other cause	Alive	112
44	62534567	38 years	Female	Black	2010	Divorced	C25.0-Head of pancreas	Well differentiated; Grade I	Well differentiated; Grade I	T1	Blank(s)	T1	NA	12	12	100	N0	N0	Blank(s)	NA	0	Blank(s)	1	0	Blank(s)	M0	M0	Blank(s)	NA	0	Blank(s)	Blank(s)	No	No	No	No	8240/3: Carcinoid tumor, NOS	Surgery performed	30	No systemic therapy and/or surgical procedures	No/Unknown	None/Unknown	Alive	Alive or dead of other cause	Alive	118
45	35318302	72 years	Male	White	2010	Married (including common law)	C25.0-Head of pancreas	Well differentiated; Grade I	Well differentiated; Grade I	T1	Blank(s)	T1	T1	13	13	150	N0	N0	Blank(s)	N0	0	Blank(s)	8	0	Blank(s)	M0	M0	Blank(s)	M0	0	Blank(s)	Blank(s)	No	No	No	No	8246/3: Neuroendocrine carcinoma, NOS	Surgery performed	40	No systemic therapy and/or surgical procedures	No/Unknown	None/Unknown	Diseases of Heart	Alive or dead of other cause	Dead	111
46	16386964	39 years	Male	Asian or Pacific Islander	2010	Married (including common law)	C25.0-Head of pancreas	Well differentiated; Grade I	Well differentiated; Grade I	T2	Blank(s)	T2	NA	30	30	100	N0	N0	Blank(s)	NA	0	Blank(s)	6	0	Blank(s)	M0	M0	Blank(s)	NA	0	Blank(s)	Blank(s)	No	No	No	No	8150/3: Pancreatic endocrine tumor, malignant	Surgery performed	37	No systemic therapy and/or surgical procedures	No/Unknown	None/Unknown	Alive	Alive or dead of other cause	Alive	117
47	35218932	50 years	Male	White	2010	Married (including common law)	C25.9-Pancreas, NOS	Well differentiated; Grade I	Well differentiated; Grade I	T2	Blank(s)	T2	T2	30	30	100	N0	N0	Blank(s)	N0	0	Blank(s)	6	0	Blank(s)	M0	M0	Blank(s)	M0	0	Blank(s)	Blank(s)	No	No	No	No	8246/3: Neuroendocrine carcinoma, NOS	Surgery performed	35	No systemic therapy and/or surgical procedures	No/Unknown	None/Unknown	Alive	Alive or dead of other cause	Alive	114
48	36572632	55 years	Male	White	2010	Single (never married)	C25.2-Tail of pancreas	Well differentiated; Grade I	Well differentiated; Grade I	T2	Blank(s)	T2	NA	30	30	100	N0	N0	Blank(s)	NA	0	Blank(s)	4	0	Blank(s)	M0	M0	Blank(s)	NA	0	Blank(s)	Blank(s)	No	No	No	No	8240/3: Carcinoid tumor, NOS	Surgery performed	30	No systemic therapy and/or surgical procedures	No/Unknown	None/Unknown	Alive	Alive or dead of other cause	Alive	111
49	27151469	61 years	Male	Asian or Pacific Islander	2010	Married (including common law)	C25.9-Pancreas, NOS	Poorly differentiated; Grade III	Poorly differentiated; Grade III	T3	Blank(s)	T3	T3	80	80	500	N0	N0	Blank(s)	N0	0	Blank(s)	2	0	Blank(s)	M0	M0	Blank(s)	M0	0	Blank(s)	Blank(s)	No	No	No	No	8246/3: Neuroendocrine carcinoma, NOS	Surgery performed	36	Systemic therapy after surgery	Yes	None/Unknown	Pancreas	Dead (attributable to this cancer dx)	Dead	92
50	35187030	50 years	Female	White	2010	Married (including common law)	C25.2-Tail of pancreas	Well differentiated; Grade I	Well differentiated; Grade I	T3	Blank(s)	T3	T3	100	100	500	N0	N0	Blank(s)	N0	0	Blank(s)	10	0	Blank(s)	M0	M0	Blank(s)	M0	0	Blank(s)	Blank(s)	No	No	No	No	8246/3: Neuroendocrine carcinoma, NOS	Surgery performed	30	No systemic therapy and/or surgical procedures	No/Unknown	None/Unknown	Alive	Alive or dead of other cause	Alive	113
51	54926026	57 years	Female	Black	2010	Widowed	C25.2-Tail of pancreas	Moderately differentiated; Grade II	Moderately differentiated; Grade II	T3	Blank(s)	T3	T3	125	125	500	N0	N0	Blank(s)	N0	0	Blank(s)	4	0	Blank(s)	M0	M0	Blank(s)	M0	0	Blank(s)	Blank(s)	No	No	No	No	8246/3: Neuroendocrine carcinoma, NOS	Surgery performed	35	No systemic therapy and/or surgical procedures	No/Unknown	None/Unknown	Alive	Alive or dead of other cause	Alive	91
52	62553226	62 years	Male	White	2010	Single (never married)	C25.8-Overlapping lesion of pancreas	Poorly differentiated; Grade III	Poorly differentiated; Grade III	T3	Blank(s)	T3	T3	75	75	500	N0	N0	Blank(s)	N0	0	Blank(s)	3	0	Blank(s)	M1	M1	Blank(s)	M1	10	Blank(s)	Blank(s)	No	No	No	No	8246/3: Neuroendocrine carcinoma, NOS	Surgery performed	37	Systemic therapy after surgery	Yes	None/Unknown	Pancreas	Dead (attributable to this cancer dx)	Dead	9
53	27181409	45 years	Female	White	2010	Married (including common law)	C25.7-Other specified parts of pancreas	Well differentiated; Grade I	Well differentiated; Grade I	T1	Blank(s)	T1	T1	14	14	100	N0	N0	Blank(s)	N0	0	Blank(s)	2	0	Blank(s)	M0	M0	Blank(s)	M0	0	Blank(s)	Blank(s)	No	No	No	No	8246/3: Neuroendocrine carcinoma, NOS	Surgery performed	30	No systemic therapy and/or surgical procedures	No/Unknown	None/Unknown	Alive	Alive or dead of other cause	Alive	112
54	35239469	40 years	Male	White	2010	Married (including common law)	C25.0-Head of pancreas	Well differentiated; Grade I	Well differentiated; Grade I	T1	Blank(s)	T1	NA	14	14	100	N0	N0	Blank(s)	NA	0	Blank(s)	10	0	Blank(s)	M0	M0	Blank(s)	NA	0	Blank(s)	Blank(s)	No	No	No	No	8150/3: Pancreatic endocrine tumor, malignant	Surgery performed	36	No systemic therapy and/or surgical procedures	No/Unknown	None/Unknown	Alive	Alive or dead of other cause	Alive	110
55	24300836	24 years	Female	Asian or Pacific Islander	2010	Married (including common law)	C25.1-Body of pancreas	Well differentiated; Grade I	Well differentiated; Grade I	T2	Blank(s)	T2	T2	31	31	100	N0	N0	Blank(s)	N0	0	Blank(s)	1	0	Blank(s)	M0	M0	Blank(s)	M0	0	Blank(s)	Blank(s)	No	No	No	No	8246/3: Neuroendocrine carcinoma, NOS	Surgery performed	36	No systemic therapy and/or surgical procedures	No/Unknown	None/Unknown	Alive	Alive or dead of other cause	Alive	115
56	27525576	38 years	Male	White	2010	Married (including common law)	C25.2-Tail of pancreas	Well differentiated; Grade I	Well differentiated; Grade I	T2	Blank(s)	T2	NA	31	31	100	N0	N0	Blank(s)	NA	0	Blank(s)	18	0	Blank(s)	M0	M0	Blank(s)	NA	0	Blank(s)	Blank(s)	No	No	No	No	8240/3: Carcinoid tumor, NOS	Surgery performed	35	No systemic therapy and/or surgical procedures	No/Unknown	None/Unknown	Alive	Alive or dead of other cause	Alive	110
57	1168046	21 years	Male	White	2010	Single (never married)	C25.2-Tail of pancreas	Well differentiated; Grade I	Well differentiated; Grade I	T2	Blank(s)	T2	NA	32	32	100	N0	N0	Blank(s)	NA	0	Blank(s)	13	0	Blank(s)	M0	M0	Blank(s)	NA	0	Blank(s)	Blank(s)	No	No	No	No	8150/3: Pancreatic endocrine tumor, malignant	Surgery performed	30	No systemic therapy and/or surgical procedures	No/Unknown	None/Unknown	Alive	Alive or dead of other cause	Alive	116
58	54782071	62 years	Male	White	2010	Single (never married)	C25.2-Tail of pancreas	Well differentiated; Grade I	Well differentiated; Grade I	T2	Blank(s)	T2	T2	32	32	100	N0	N0	Blank(s)	N0	0	Blank(s)	10	0	Blank(s)	M0	M0	Blank(s)	M0	0	Blank(s)	Blank(s)	No	No	No	No	8246/3: Neuroendocrine carcinoma, NOS	Surgery performed	30	No systemic therapy and/or surgical procedures	No/Unknown	None/Unknown	Alive	Alive or dead of other cause	Alive	119
59	1188045	73 years	Female	Asian or Pacific Islander	2010	Divorced	C25.8-Overlapping lesion of pancreas	Well differentiated; Grade I	Well differentiated; Grade I	T1	Blank(s)	T1	NA	15	15	150	N0	N0	Blank(s)	NA	0	Blank(s)	3	0	Blank(s)	M0	M0	Blank(s)	NA	0	Blank(s)	Blank(s)	No	No	No	No	8240/3: Carcinoid tumor, NOS	Surgery performed	35	No systemic therapy and/or surgical procedures	No/Unknown	None/Unknown	Diseases of Heart	Alive or dead of other cause	Dead	85
60	24296263	51 years	Female	White	2010	Widowed	C25.0-Head of pancreas	Well differentiated; Grade I	Well differentiated; Grade I	T3	Blank(s)	T3	T3	64	64	540	N0	N0	Blank(s)	N0	0	Blank(s)	16	0	Blank(s)	M0	M0	Blank(s)	M0	0	Blank(s)	Blank(s)	No	No	No	No	8246/3: Neuroendocrine carcinoma, NOS	Surgery performed	60	No systemic therapy and/or surgical procedures	No/Unknown	None/Unknown	Pancreas	Dead (attributable to this cancer dx)	Dead	66
61	27163685	39 years	Female	Asian or Pacific Islander	2010	Married (including common law)	C25.0-Head of pancreas	Poorly differentiated; Grade III	Poorly differentiated; Grade III	T3	Blank(s)	T3	T3	60	60	590	N0	N0	Blank(s)	N0	0	Blank(s)	23	0	Blank(s)	M0	M0	Blank(s)	M0	0	Blank(s)	Blank(s)	No	No	No	No	8246/3: Neuroendocrine carcinoma, NOS	Surgery performed	36	Systemic therapy after surgery	Yes	None/Unknown	Alive	Alive or dead of other cause	Alive	114
62	24306873	64 years	Female	Asian or Pacific Islander	2010	Married (including common law)	C25.0-Head of pancreas	Well differentiated; Grade I	Well differentiated; Grade I	T3	Blank(s)	T3	T3	40	40	595	N0	N0	Blank(s)	N0	0	Blank(s)	30	0	Blank(s)	M0	M0	Blank(s)	M0	0	Blank(s)	Blank(s)	No	No	No	No	8246/3: Neuroendocrine carcinoma, NOS	Surgery performed	70	No systemic therapy and/or surgical procedures	No/Unknown	None/Unknown	Alive	Alive or dead of other cause	Alive	111
63	54723165	55 years	Female	Asian or Pacific Islander	2010	Married (including common law)	C25.2-Tail of pancreas	Well differentiated; Grade I	Well differentiated; Grade I	T3	Blank(s)	T3	T3	45	45	595	N0	N0	Blank(s)	N0	0	Blank(s)	4	0	Blank(s)	M0	M0	Blank(s)	M0	0	Blank(s)	Blank(s)	No	No	No	No	8246/3: Neuroendocrine carcinoma, NOS	Surgery performed	30	No systemic therapy and/or surgical procedures	No/Unknown	None/Unknown	Alive	Alive or dead of other cause	Alive	113
64	27178804	62 years	Female	White	2010	Married (including common law)	C25.8-Overlapping lesion of pancreas	Well differentiated; Grade I	Well differentiated; Grade I	T2	Blank(s)	T2	T2	35	35	200	N0	N0	Blank(s)	N0	0	Blank(s)	19	0	Blank(s)	M0	M0	Blank(s)	M0	0	Blank(s)	Blank(s)	No	No	No	No	8246/3: Neuroendocrine carcinoma, NOS	Surgery performed	30	No systemic therapy and/or surgical procedures	No/Unknown	None/Unknown	Alive	Alive or dead of other cause	Alive	113
65	46642484	44 years	Female	White	2010	Divorced	C25.2-Tail of pancreas	Well differentiated; Grade I	Well differentiated; Grade I	T2	Blank(s)	T2	T2	35	35	100	N0	N0	Blank(s)	N0	0	Blank(s)	7	0	Blank(s)	M0	M0	Blank(s)	M0	0	Blank(s)	Blank(s)	No	No	No	No	8246/3: Neuroendocrine carcinoma, NOS	Surgery performed	30	No systemic therapy and/or surgical procedures	No/Unknown	None/Unknown	Alive	Alive or dead of other cause	Alive	115
66	54726914	62 years	Male	White	2010	Divorced	C25.2-Tail of pancreas	Well differentiated; Grade I	Well differentiated; Grade I	T2	Blank(s)	T2	T2	35	35	100	N0	N0	Blank(s)	N0	0	Blank(s)	5	0	Blank(s)	M0	M0	Blank(s)	M0	0	Blank(s)	Blank(s)	No	No	No	No	8246/3: Neuroendocrine carcinoma, NOS	Surgery performed	35	No systemic therapy and/or surgical procedures	No/Unknown	None/Unknown	Alive	Alive or dead of other cause	Alive	117
67	54753032	51 years	Female	Black	2010	Married (including common law)	C25.9-Pancreas, NOS	Well differentiated; Grade I	Well differentiated; Grade I	T2	Blank(s)	T2	T2	35	35	100	N0	N0	Blank(s)	N0	0	Blank(s)	17	0	Blank(s)	M0	M0	Blank(s)	M0	0	Blank(s)	Blank(s)	No	No	No	No	8246/3: Neuroendocrine carcinoma, NOS	Surgery performed	40	No systemic therapy and/or surgical procedures	No/Unknown	None/Unknown	Alive	Alive or dead of other cause	Alive	111
68	24307233	57 years	Female	White	2010	Married (including common law)	C25.0-Head of pancreas	Well differentiated; Grade I	Well differentiated; Grade I	T2	Blank(s)	T2	T2	36	36	100	N0	N0	Blank(s)	N0	0	Blank(s)	12	0	Blank(s)	M0	M0	Blank(s)	M0	0	Blank(s)	Blank(s)	No	No	No	No	8246/3: Neuroendocrine carcinoma, NOS	Surgery performed	40	No systemic therapy and/or surgical procedures	No/Unknown	None/Unknown	Alive	Alive or dead of other cause	Alive	111
69	11043751	61 years	Female	White	2010	Married (including common law)	C25.0-Head of pancreas	Moderately differentiated; Grade II	Moderately differentiated; Grade II	T1	Blank(s)	T1	NA	16	16	100	N0	N0	Blank(s)	NA	0	Blank(s)	10	0	Blank(s)	M0	M0	Blank(s)	NA	0	Blank(s)	Blank(s)	No	No	No	No	8150/3: Pancreatic endocrine tumor, malignant	Surgery performed	60	No systemic therapy and/or surgical procedures	No/Unknown	None/Unknown	Alive	Alive or dead of other cause	Alive	109
70	54782536	68 years	Male	White	2010	Married (including common law)	C25.2-Tail of pancreas	Well differentiated; Grade I	Well differentiated; Grade I	T1	Blank(s)	T1	T1	16	16	100	N0	N0	Blank(s)	N0	0	Blank(s)	3	0	Blank(s)	M0	M0	Blank(s)	M0	0	Blank(s)	Blank(s)	No	No	No	No	8246/3: Neuroendocrine carcinoma, NOS	Surgery performed	30	No systemic therapy and/or surgical procedures	No/Unknown	None/Unknown	Alive	Alive or dead of other cause	Alive	117
71	49881574	46 years	Male	White	2010	Single (never married)	C25.0-Head of pancreas	Poorly differentiated; Grade III	Poorly differentiated; Grade III	T1	Blank(s)	T1	NA	18	18	100	N0	N0	Blank(s)	NA	0	Blank(s)	1	0	Blank(s)	M1	M1	Blank(s)	NA	40	Blank(s)	Blank(s)	No	No	Yes	No	8240/3: Carcinoid tumor, NOS	Surgery performed	36	No systemic therapy and/or surgical procedures	No/Unknown	None/Unknown	Alive	Alive or dead of other cause	Alive	119
72	62520092	46 years	Female	White	2010	Married (including common law)	C25.0-Head of pancreas	Well differentiated; Grade I	Well differentiated; Grade I	T1	Blank(s)	T1	T1	18	18	100	N0	N0	Blank(s)	N0	0	Blank(s)	29	0	Blank(s)	M0	M0	Blank(s)	M0	0	Blank(s)	Blank(s)	No	No	No	No	8246/3: Neuroendocrine carcinoma, NOS	Surgery performed	35	No systemic therapy and/or surgical procedures	No/Unknown	None/Unknown	Alive	Alive or dead of other cause	Alive	116
73	22037044	62 years	Male	White	2010	Married (including common law)	C25.0-Head of pancreas	Well differentiated; Grade I	Well differentiated; Grade I	T3	Blank(s)	T3	T3	25	25	400	N1	N1	Blank(s)	N1	100	Blank(s)	26	2	Blank(s)	M0	M0	Blank(s)	M0	0	Blank(s)	Blank(s)	No	No	No	No	8246/3: Neuroendocrine carcinoma, NOS	Surgery performed	70	No systemic therapy and/or surgical procedures	No/Unknown	None/Unknown	Alive	Alive or dead of other cause	Alive	115
74	35218967	36 years	Male	White	2010	Married (including common law)	C25.0-Head of pancreas	Well differentiated; Grade I	Well differentiated; Grade I	T3	Blank(s)	T3	T3	19	19	400	N1	N1	Blank(s)	N1	250	Blank(s)	18	2	Blank(s)	M0	M0	Blank(s)	M0	0	Blank(s)	Blank(s)	No	No	No	No	8246/3: Neuroendocrine carcinoma, NOS	Surgery performed	37	No systemic therapy and/or surgical procedures	No/Unknown	None/Unknown	Alive	Alive or dead of other cause	Alive	117
75	46627030	51 years	Male	Black	2010	Married (including common law)	C25.1-Body of pancreas	Well differentiated; Grade I	Well differentiated; Grade I	T3	Blank(s)	T3	T3	65	65	400	N1	N1	Blank(s)	N1	100	Blank(s)	22	2	Blank(s)	M0	M0	Blank(s)	M0	0	Blank(s)	Blank(s)	No	No	No	No	8246/3: Neuroendocrine carcinoma, NOS	Surgery performed	30	No systemic therapy and/or surgical procedures	No/Unknown	None/Unknown	Alive	Alive or dead of other cause	Alive	119
76	55237068	58 years	Male	White	2010	Married (including common law)	C25.0-Head of pancreas	Well differentiated; Grade I	Well differentiated; Grade I	T3	Blank(s)	T3	T3	20	20	400	N1	N1	Blank(s)	N1	110	Blank(s)	23	2	Blank(s)	M1	M1	Blank(s)	M1	40	Blank(s)	Blank(s)	No	No	Yes	No	8246/3: Neuroendocrine carcinoma, NOS	Surgery performed	37	No systemic therapy and/or surgical procedures	No/Unknown	None/Unknown	Pancreas	Dead (attributable to this cancer dx)	Dead	113
77	20178232	35 years	Female	White	2010	Divorced	C25.0-Head of pancreas	Well differentiated; Grade I	Well differentiated; Grade I	T3	Blank(s)	T3	T3	35	35	440	N1	N1	Blank(s)	N1	100	Blank(s)	4	2	Blank(s)	M1	M1	Blank(s)	M1	40	Blank(s)	Blank(s)	No	No	No	No	8246/3: Neuroendocrine carcinoma, NOS	Surgery performed	37	Systemic therapy before surgery	Yes	None/Unknown	Alive	Alive or dead of other cause	Alive	110
78	1181587	78 years	Male	White	2010	Married (including common law)	C25.1-Body of pancreas	Well differentiated; Grade I	Well differentiated; Grade I	T3	Blank(s)	T2	T2	48	48	100	N1	N1	Blank(s)	N1	110	Blank(s)	4	3	Blank(s)	M1	M1	Blank(s)	M1	40	Blank(s)	Blank(s)	No	No	Yes	No	8246/3: Neuroendocrine carcinoma, NOS	Surgery performed	36	No systemic therapy and/or surgical procedures	No/Unknown	None/Unknown	Alive	Alive or dead of other cause	Alive	113
79	5589609	68 years	Female	White	2010	Widowed	C25.2-Tail of pancreas	Poorly differentiated; Grade III	Poorly differentiated; Grade III	T3	Blank(s)	T3	T3	45	45	400	N1	N1	Blank(s)	N1	110	Blank(s)	6	3	Blank(s)	M0	M0	Blank(s)	M0	0	Blank(s)	Blank(s)	No	No	No	No	8246/3: Neuroendocrine carcinoma, NOS	Surgery performed	36	No systemic therapy and/or surgical procedures	No/Unknown	Beam radiation	Alive	Alive or dead of other cause	Alive	114
80	5612863	47 years	Female	White	2010	Married (including common law)	C25.2-Tail of pancreas	Well differentiated; Grade I	Well differentiated; Grade I	T3	Blank(s)	T3	T3	28	28	400	N1	N1	Blank(s)	N1	100	Blank(s)	37	3	Blank(s)	M0	M0	Blank(s)	M0	0	Blank(s)	Blank(s)	No	No	No	No	8246/3: Neuroendocrine carcinoma, NOS	Surgery performed	30	No systemic therapy and/or surgical procedures	No/Unknown	None/Unknown	Alive	Alive or dead of other cause	Alive	6
81	16401150	70 years	Female	White	2010	Married (including common law)	C25.0-Head of pancreas	Well differentiated; Grade I	Well differentiated; Grade I	T3	Blank(s)	T3	T3	22	22	400	N1	N1	Blank(s)	N1	110	Blank(s)	17	3	Blank(s)	M0	M0	Blank(s)	M0	0	Blank(s)	Blank(s)	No	No	No	No	8246/3: Neuroendocrine carcinoma, NOS	Surgery performed	36	No systemic therapy and/or surgical procedures	No/Unknown	None/Unknown	Alive	Alive or dead of other cause	Alive	112
82	35238835	58 years	Male	White	2010	Married (including common law)	C25.1-Body of pancreas	Well differentiated; Grade I	Well differentiated; Grade I	T2	Blank(s)	T2	T2	31	31	100	N1	N1	Blank(s)	N1	110	Blank(s)	8	3	Blank(s)	M0	M0	Blank(s)	M0	0	Blank(s)	Blank(s)	No	No	No	No	8246/3: Neuroendocrine carcinoma, NOS	Surgery performed	36	No systemic therapy and/or surgical procedures	No/Unknown	None/Unknown	Pancreas	Dead (attributable to this cancer dx)	Dead	104
83	62532125	71 years	Male	White	2010	Married (including common law)	C25.0-Head of pancreas	Well differentiated; Grade I	Well differentiated; Grade I	T2	Blank(s)	T2	T2	40	40	100	N1	N1	Blank(s)	N1	110	Blank(s)	22	3	Blank(s)	M0	M0	Blank(s)	M0	0	Blank(s)	Blank(s)	No	No	No	No	8246/3: Neuroendocrine carcinoma, NOS	Surgery performed	70	No systemic therapy and/or surgical procedures	No/Unknown	None/Unknown	Alive	Alive or dead of other cause	Alive	118
84	5617567	60 years	Male	White	2010	Married (including common law)	C25.2-Tail of pancreas	Well differentiated; Grade I	Well differentiated; Grade I	T3	Blank(s)	T2	T2	48	48	100	N1	N1	Blank(s)	N1	110	Blank(s)	4	4	Blank(s)	M0	M0	Blank(s)	M0	0	Blank(s)	Blank(s)	No	No	No	No	8246/3: Neuroendocrine carcinoma, NOS	Surgery performed	30	No systemic therapy and/or surgical procedures	No/Unknown	None/Unknown	Alive	Alive or dead of other cause	Alive	116
85	46692454	67 years	Male	White	2010	Married (including common law)	C25.2-Tail of pancreas	Well differentiated; Grade I	Well differentiated; Grade I	T3	Blank(s)	T3	T3	60	60	400	N1	N1	Blank(s)	N1	110	Blank(s)	11	4	Blank(s)	M0	M0	Blank(s)	M0	0	Blank(s)	Blank(s)	No	No	No	No	8246/3: Neuroendocrine carcinoma, NOS	Surgery performed	30	No systemic therapy and/or surgical procedures	No/Unknown	None/Unknown	Alive	Alive or dead of other cause	Alive	111
86	27157862	50 years	Female	White	2010	Single (never married)	C25.2-Tail of pancreas	Moderately differentiated; Grade II	Moderately differentiated; Grade II	T3	Blank(s)	T3	T3	57	57	500	N1	N1	Blank(s)	N1	110	Blank(s)	29	4	Blank(s)	M1	M1	Blank(s)	M1	40	Blank(s)	Blank(s)	No	No	Yes	No	8246/3: Neuroendocrine carcinoma, NOS	Surgery performed	30	Systemic therapy before surgery	Yes	None/Unknown	Pancreas	Dead (attributable to this cancer dx)	Dead	29
87	49895915	62 years	Male	White	2010	Married (including common law)	C25.8-Overlapping lesion of pancreas	Moderately differentiated; Grade II	Moderately differentiated; Grade II	T3	Blank(s)	T3	NA	54	54	510	N1	N1	Blank(s)	NA	100	Blank(s)	5	4	Blank(s)	M0	M0	Blank(s)	NA	0	Blank(s)	Blank(s)	No	No	No	No	8150/3: Pancreatic endocrine tumor, malignant	Surgery performed	30	Systemic therapy after surgery	Yes	None/Unknown	Diseases of Heart	Alive or dead of other cause	Dead	99
88	1177407	53 years	Female	White	2010	Divorced	C25.0-Head of pancreas	Well differentiated; Grade I	Well differentiated; Grade I	T1	Blank(s)	T1	T1	15	15	100	N1	N1	Blank(s)	N1	110	Blank(s)	12	4	Blank(s)	M0	M0	Blank(s)	M0	0	Blank(s)	Blank(s)	No	No	No	No	8246/3: Neuroendocrine carcinoma, NOS	Surgery performed	37	No systemic therapy and/or surgical procedures	No/Unknown	None/Unknown	Alive	Alive or dead of other cause	Alive	109
89	35163282	43 years	Female	White	2010	Married (including common law)	C25.0-Head of pancreas	Well differentiated; Grade I	Well differentiated; Grade I	T3	Blank(s)	T3	T3	42	42	400	N1	N1	Blank(s)	N1	110	Blank(s)	12	5	Blank(s)	M1	M1	Blank(s)	M1	40	Blank(s)	Blank(s)	No	No	Yes	No	8246/3: Neuroendocrine carcinoma, NOS	Surgery performed	36	No systemic therapy and/or surgical procedures	No/Unknown	None/Unknown	Alive	Alive or dead of other cause	Alive	119
90	46624454	51 years	Female	White	2010	Married (including common law)	C25.0-Head of pancreas	Well differentiated; Grade I	Well differentiated; Grade I	T3	Blank(s)	T3	NA	30	30	400	N1	N1	Blank(s)	NA	100	Blank(s)	36	5	Blank(s)	M1	M1	Blank(s)	NA	40	Blank(s)	Blank(s)	No	No	Yes	No	8150/3: Pancreatic endocrine tumor, malignant	Surgery performed	60	Systemic therapy before surgery	Yes	None/Unknown	Pancreas	Dead (attributable to this cancer dx)	Dead	43
91	35326715	59 years	Female	White	2010	Married (including common law)	C25.0-Head of pancreas	Well differentiated; Grade I	Well differentiated; Grade I	T3	Blank(s)	T3	NA	90	90	440	N1	N1	Blank(s)	NA	110	Blank(s)	5	5	Blank(s)	M1	M1	Blank(s)	NA	60	Blank(s)	Blank(s)	No	No	Yes	No	8240/3: Carcinoid tumor, NOS	Surgery performed	70	Systemic therapy after surgery	No/Unknown	None/Unknown	Alive	Alive or dead of other cause	Alive	111
92	54783739	47 years	Female	White	2010	Married (including common law)	C25.0-Head of pancreas	Well differentiated; Grade I	Well differentiated; Grade I	T2	Blank(s)	T2	NA	27	27	300	N1	N1	Blank(s)	NA	100	Blank(s)	10	5	Blank(s)	M0	M0	Blank(s)	NA	0	Blank(s)	Blank(s)	No	No	No	No	8150/3: Pancreatic endocrine tumor, malignant	Surgery performed	35	No systemic therapy and/or surgical procedures	No/Unknown	None/Unknown	Alive	Alive or dead of other cause	Alive	114
93	11044057	51 years	Male	White	2010	Married (including common law)	C25.9-Pancreas, NOS	Moderately differentiated; Grade II	Moderately differentiated; Grade II	T3	Blank(s)	T2	T2	50	50	100	N0	N0	Blank(s)	N0	0	Blank(s)	0	98	Blank(s)	M0	M0	Blank(s)	M0	0	Blank(s)	Blank(s)	No	No	No	No	8246/3: Neuroendocrine carcinoma, NOS	Surgery performed	30	No systemic therapy and/or surgical procedures	No/Unknown	None/Unknown	Alive	Alive or dead of other cause	Alive	114
94	35268462	73 years	Male	White	2010	Married (including common law)	C25.2-Tail of pancreas	Poorly differentiated; Grade III	Poorly differentiated; Grade III	T3	Blank(s)	T2	NA	50	50	100	N0	N0	Blank(s)	NA	0	Blank(s)	0	98	Blank(s)	M1	M1	Blank(s)	NA	40	Blank(s)	Blank(s)	No	No	Yes	No	8240/3: Carcinoid tumor, NOS	Surgery performed	35	No systemic therapy and/or surgical procedures	No/Unknown	None/Unknown	Pancreas	Dead (attributable to this cancer dx)	Dead	90
95	8916850	46 years	Female	Asian or Pacific Islander	2010	Married (including common law)	C25.9-Pancreas, NOS	Undifferentiated; anaplastic; Grade IV	Undifferentiated; anaplastic; Grade IV	T4	Blank(s)	T4	T4	56	56	600	N0	N0	Blank(s)	N0	0	Blank(s)	0	98	Blank(s)	M0	M0	Blank(s)	M0	0	Blank(s)	Blank(s)	No	No	No	No	8246/3: Neuroendocrine carcinoma, NOS	Surgery performed	36	No systemic therapy and/or surgical procedures	No/Unknown	None/Unknown	Alive	Alive or dead of other cause	Alive	112
96	22023095	34 years	Female	Black	2010	Single (never married)	C25.2-Tail of pancreas	Well differentiated; Grade I	Well differentiated; Grade I	T3	Blank(s)	T3	T3	30	30	400	N0	N0	Blank(s)	N0	0	Blank(s)	0	98	Blank(s)	M1	M1	Blank(s)	M1	40	Blank(s)	Blank(s)	No	No	Yes	No	8246/3: Neuroendocrine carcinoma, NOS	Surgery performed	30	No systemic therapy and/or surgical procedures	No/Unknown	None/Unknown	Alive	Alive or dead of other cause	Alive	114
97	24296785	63 years	Female	Asian or Pacific Islander	2010	Married (including common law)	C25.9-Pancreas, NOS	Moderately differentiated; Grade II	Moderately differentiated; Grade II	T2	Blank(s)	T1	T1	20	20	100	N0	N0	Blank(s)	N0	0	Blank(s)	0	98	Blank(s)	M1	M1	Blank(s)	M1	40	Blank(s)	Blank(s)	No	No	Yes	No	8246/3: Neuroendocrine carcinoma, NOS	Surgery performed	30	No systemic therapy and/or surgical procedures	No/Unknown	None/Unknown	Alive	Alive or dead of other cause	Alive	116
98	54720887	70 years	Male	White	2010	Single (never married)	C25.2-Tail of pancreas	Well differentiated; Grade I	Well differentiated; Grade I	T2	Blank(s)	T1	T1	20	20	100	N0	N0	Blank(s)	N0	0	Blank(s)	0	98	Blank(s)	M0	M0	Blank(s)	M0	0	Blank(s)	Blank(s)	No	No	No	No	8246/3: Neuroendocrine carcinoma, NOS	Surgery performed	35	No systemic therapy and/or surgical procedures	No/Unknown	None/Unknown	Alive	Alive or dead of other cause	Alive	119
99	54752300	60 years	Male	White	2010	Married (including common law)	C25.2-Tail of pancreas	Well differentiated; Grade I	Well differentiated; Grade I	T2	Blank(s)	T1	T1	20	20	100	N0	N0	Blank(s)	N0	0	Blank(s)	0	98	Blank(s)	M0	M0	Blank(s)	M0	0	Blank(s)	Blank(s)	No	No	No	No	8246/3: Neuroendocrine carcinoma, NOS	Surgery performed	30	No systemic therapy and/or surgical procedures	No/Unknown	None/Unknown	Alive	Alive or dead of other cause	Alive	114
100	62561372	66 years	Male	White	2010	Married (including common law)	C25.2-Tail of pancreas	Well differentiated; Grade I	Well differentiated; Grade I	T1	Blank(s)	T1	T1	2	2	100	N0	N0	Blank(s)	N0	0	Blank(s)	0	98	Blank(s)	M0	M0	Blank(s)	M0	0	Blank(s)	Blank(s)	No	No	No	No	8246/3: Neuroendocrine carcinoma, NOS	Surgery performed	40	No systemic therapy and/or surgical procedures	No/Unknown	None/Unknown	Pneumonia and Influenza	Alive or dead of other cause	Dead	73
101	35624896	63 years	Female	White	2010	Married (including common law)	C25.8-Overlapping lesion of pancreas	Moderately differentiated; Grade II	Moderately differentiated; Grade II	T2	Blank(s)	T2	NA	25	25	100	N0	N0	Blank(s)	NA	0	Blank(s)	0	98	Blank(s)	M0	M0	Blank(s)	NA	0	Blank(s)	Blank(s)	No	No	No	No	8249/3: Atypical carcinoid tumor	Surgery performed	30	No systemic therapy and/or surgical procedures	No/Unknown	None/Unknown	Alive	Alive or dead of other cause	Alive	112
102	54796794	71 years	Female	White	2010	Married (including common law)	C25.2-Tail of pancreas	Well differentiated; Grade I	Well differentiated; Grade I	T2	Blank(s)	T2	T2	25	25	200	N0	N0	Blank(s)	N0	0	Blank(s)	0	98	Blank(s)	M0	M0	Blank(s)	M0	0	Blank(s)	Blank(s)	No	No	No	No	8246/3: Neuroendocrine carcinoma, NOS	Surgery performed	30	No systemic therapy and/or surgical procedures	No/Unknown	None/Unknown	Alive	Alive or dead of other cause	Alive	110
103	24312986	56 years	Female	White	2010	Widowed	C25.9-Pancreas, NOS	Well differentiated; Grade I	Well differentiated; Grade I	T1	Blank(s)	T1	T1	10	10	100	N0	N0	Blank(s)	N0	0	Blank(s)	0	98	Blank(s)	M0	M0	Blank(s)	M0	0	Blank(s)	Blank(s)	No	No	No	No	8246/3: Neuroendocrine carcinoma, NOS	Surgery performed	35	No systemic therapy and/or surgical procedures	No/Unknown	None/Unknown	Alive	Alive or dead of other cause	Alive	109
104	35411347	54 years	Male	White	2010	Married (including common law)	C25.7-Other specified parts of pancreas	Well differentiated; Grade I	Well differentiated; Grade I	T2	Blank(s)	T2	T2	27	27	100	N0	N0	Blank(s)	N0	0	Blank(s)	0	98	Blank(s)	M1	M1	Blank(s)	M1	40	Blank(s)	Blank(s)	No	No	Yes	No	8246/3: Neuroendocrine carcinoma, NOS	Surgery performed	36	No systemic therapy and/or surgical procedures	No/Unknown	None/Unknown	Alive	Alive or dead of other cause	Alive	110
105	62516481	59 years	Female	White	2010	Married (including common law)	C25.2-Tail of pancreas	Well differentiated; Grade I	Well differentiated; Grade I	T1	Blank(s)	T1	NA	12	12	100	N0	N0	Blank(s)	NA	0	Blank(s)	0	98	Blank(s)	M0	M0	Blank(s)	NA	0	Blank(s)	Blank(s)	No	No	No	No	8240/3: Carcinoid tumor, NOS	Surgery performed	30	No systemic therapy and/or surgical procedures	No/Unknown	None/Unknown	Alive	Alive or dead of other cause	Alive	118
106	9110278	64 years	Male	White	2010	Married (including common law)	C25.2-Tail of pancreas	Well differentiated; Grade I	Well differentiated; Grade I	T1	Blank(s)	T1	NA	15	15	100	N0	N0	Blank(s)	NA	0	Blank(s)	0	98	Blank(s)	M0	M0	Blank(s)	NA	0	Blank(s)	Blank(s)	No	No	No	No	8150/3: Pancreatic endocrine tumor, malignant	Surgery performed	30	No systemic therapy and/or surgical procedures	No/Unknown	None/Unknown	Alive	Alive or dead of other cause	Alive	110
107	49930112	39 years	Female	Black	2010	Married (including common law)	C25.1-Body of pancreas	Well differentiated; Grade I	Well differentiated; Grade I	T2	Blank(s)	T2	T2	34	34	100	N0	N0	Blank(s)	N0	0	Blank(s)	0	98	Blank(s)	M0	M0	Blank(s)	M0	0	Blank(s)	Blank(s)	No	No	No	No	8246/3: Neuroendocrine carcinoma, NOS	Surgery performed	40	No systemic therapy and/or surgical procedures	No/Unknown	None/Unknown	Alive	Alive or dead of other cause	Alive	109
108	62546042	42 years	Male	White	2010	Married (including common law)	C25.2-Tail of pancreas	Well differentiated; Grade I	Well differentiated; Grade I	T2	Blank(s)	T2	T2	34	34	300	N0	N0	Blank(s)	N0	0	Blank(s)	0	98	Blank(s)	M0	M0	Blank(s)	M0	0	Blank(s)	Blank(s)	No	No	No	No	8246/3: Neuroendocrine carcinoma, NOS	Surgery performed	30	No systemic therapy and/or surgical procedures	No/Unknown	None/Unknown	Alive	Alive or dead of other cause	Alive	112
109	1152552	50 years	Female	Asian or Pacific Islander	2010	Married (including common law)	C25.1-Body of pancreas	Well differentiated; Grade I	Well differentiated; Grade I	T2	Blank(s)	T2	NA	35	35	100	N0	N0	Blank(s)	NA	0	Blank(s)	0	98	Blank(s)	M0	M0	Blank(s)	NA	0	Blank(s)	Blank(s)	No	No	No	No	8150/3: Pancreatic endocrine tumor, malignant	Surgery performed	30	No systemic therapy and/or surgical procedures	No/Unknown	None/Unknown	Alive	Alive or dead of other cause	Alive	116
110	14132195	60 years	Male	White	2010	Married (including common law)	C25.0-Head of pancreas	Well differentiated; Grade I	Well differentiated; Grade I	T1	Blank(s)	T1	T1	17	17	150	N0	N0	Blank(s)	N0	0	Blank(s)	0	98	Blank(s)	M0	M0	Blank(s)	M0	0	Blank(s)	Blank(s)	No	No	No	No	8246/3: Neuroendocrine carcinoma, NOS	Surgery performed	25	No systemic therapy and/or surgical procedures	No/Unknown	None/Unknown	Alive	Alive or dead of other cause	Alive	118
111	24312619	34 years	Male	Asian or Pacific Islander	2010	Married (including common law)	C25.2-Tail of pancreas	Well differentiated; Grade I	Well differentiated; Grade I	T1	Blank(s)	T1	T1	19	19	100	N0	N0	Blank(s)	N0	0	Blank(s)	0	98	Blank(s)	M0	M0	Blank(s)	M0	0	Blank(s)	Blank(s)	No	No	No	No	8246/3: Neuroendocrine carcinoma, NOS	Surgery performed	25	No systemic therapy and/or surgical procedures	No/Unknown	None/Unknown	Alive	Alive or dead of other cause	Alive	110
112	35167979	71 years	Female	White	2010	Married (including common law)	C25.9-Pancreas, NOS	Well differentiated; Grade I	Well differentiated; Grade I	T3	Blank(s)	T2	T2	107	107	100	N1	N1	Blank(s)	N1	100	Blank(s)	39	7	Blank(s)	M1	M1	Blank(s)	M1	40	Blank(s)	Blank(s)	No	No	Yes	No	8246/3: Neuroendocrine carcinoma, NOS	Surgery performed	37	Systemic therapy after surgery	Yes	None/Unknown	Other Cause of Death	Alive or dead of other cause	Dead	39
113	49873192	63 years	Male	White	2010	Divorced	C25.2-Tail of pancreas	Well differentiated; Grade I	Well differentiated; Grade I	T3	Blank(s)	T3	T3	100	100	400	N1	N1	Blank(s)	N1	110	Blank(s)	8	7	Blank(s)	M0	M0	Blank(s)	M0	0	Blank(s)	Blank(s)	No	No	No	No	8246/3: Neuroendocrine carcinoma, NOS	Surgery performed	80	No systemic therapy and/or surgical procedures	No/Unknown	None/Unknown	Alive	Alive or dead of other cause	Alive	118
114	54808173	71 years	Male	White	2010	Married (including common law)	C25.9-Pancreas, NOS	Poorly differentiated; Grade III	Poorly differentiated; Grade III	T3	Blank(s)	T3	NA	48	48	400	N1	N1	Blank(s)	NA	100	Blank(s)	13	7	Blank(s)	M0	M0	Blank(s)	NA	0	Blank(s)	Blank(s)	No	No	No	No	8150/3: Pancreatic endocrine tumor, malignant	Surgery performed	40	Systemic therapy after surgery	Yes	None/Unknown	Alive	Alive or dead of other cause	Alive	109
115	35243367	69 years	Male	White	2010	Married (including common law)	C25.2-Tail of pancreas	Well differentiated; Grade I	Well differentiated; Grade I	T3	Blank(s)	T3	T3	82	82	400	N1	N1	Blank(s)	N1	110	Blank(s)	8	8	Blank(s)	M1	M1	Blank(s)	M1	40	Blank(s)	Blank(s)	No	No	Yes	No	8246/3: Neuroendocrine carcinoma, NOS	Surgery performed	30	Systemic therapy after surgery	Yes	None/Unknown	Pancreas	Dead (attributable to this cancer dx)	Dead	29
116	35244751	53 years	Male	White	2010	Married (including common law)	C25.2-Tail of pancreas	Well differentiated; Grade I	Well differentiated; Grade I	T3	Blank(s)	T3	T3	85	85	500	N1	N1	Blank(s)	N1	250	Blank(s)	16	8	Blank(s)	M0	M0	Blank(s)	M0	0	Blank(s)	Blank(s)	No	No	No	No	8246/3: Neuroendocrine carcinoma, NOS	Surgery performed	80	No systemic therapy and/or surgical procedures	No/Unknown	None/Unknown	Pancreas	Dead (attributable to this cancer dx)	Dead	48
117	27186011	70 years	Male	White	2010	Married (including common law)	C25.2-Tail of pancreas	Well differentiated; Grade I	Well differentiated; Grade I	T3	Blank(s)	T3	T3	76	76	400	N1	N1	Blank(s)	N1	800	Blank(s)	14	9	Blank(s)	M0	M0	Blank(s)	M0	0	Blank(s)	Blank(s)	No	No	No	No	8246/3: Neuroendocrine carcinoma, NOS	Surgery performed	30	No systemic therapy and/or surgical procedures	No/Unknown	None/Unknown	Alive	Alive or dead of other cause	Alive	112
118	62549595	64 years	Male	White	2010	Married (including common law)	C25.0-Head of pancreas	Poorly differentiated; Grade III	Poorly differentiated; Grade III	T3	Blank(s)	T3	T3	36	36	400	N1	N1	Blank(s)	N1	110	Blank(s)	31	9	Blank(s)	M0	M0	Blank(s)	M0	0	Blank(s)	Blank(s)	No	No	No	No	8246/3: Neuroendocrine carcinoma, NOS	Surgery performed	37	Systemic therapy after surgery	Yes	None/Unknown	Pancreas	Dead (attributable to this cancer dx)	Dead	5
119	35382610	54 years	Male	Black	2010	Widowed	C25.9-Pancreas, NOS	Well differentiated; Grade I	Well differentiated; Grade I	T3	Blank(s)	T2	T2	53	53	100	N1	N1	Blank(s)	N1	800	Blank(s)	25	10	Blank(s)	M0	M0	Blank(s)	M0	0	Blank(s)	Blank(s)	No	No	No	No	8246/3: Neuroendocrine carcinoma, NOS	Surgery performed	30	No systemic therapy and/or surgical procedures	No/Unknown	None/Unknown	Alive	Alive or dead of other cause	Alive	112
120	49930196	53 years	Female	Black	2010	Widowed	C25.0-Head of pancreas	Well differentiated; Grade I	Well differentiated; Grade I	T3	Blank(s)	T3	T3	36	36	550	N1	N1	Blank(s)	N1	110	Blank(s)	14	13	Blank(s)	M1	M1	Blank(s)	M1	40	Blank(s)	Blank(s)	No	No	Yes	No	8246/3: Neuroendocrine carcinoma, NOS	Surgery performed	37	No systemic therapy and/or surgical procedures	No/Unknown	None/Unknown	Pancreas	Dead (attributable to this cancer dx)	Dead	48
121	35204962	43 years	Male	White	2010	Single (never married)	C25.0-Head of pancreas	Well differentiated; Grade I	Well differentiated; Grade I	T3	Blank(s)	T3	T3	35	35	400	N1	N1	Blank(s)	N1	110	Blank(s)	30	18	Blank(s)	M0	M0	Blank(s)	M0	0	Blank(s)	Blank(s)	No	No	No	No	8246/3: Neuroendocrine carcinoma, NOS	Surgery performed	37	Systemic therapy after surgery	Yes	None/Unknown	Pancreas	Dead (attributable to this cancer dx)	Dead	45
122	1175545	43 years	Female	White	2010	Married (including common law)	C25.0-Head of pancreas	Well differentiated; Grade I	Well differentiated; Grade I	T3	Blank(s)	T3	T3	80	80	440	N1	N1	Blank(s)	N1	250	Blank(s)	49	47	Blank(s)	M0	M0	Blank(s)	M0	0	Blank(s)	Blank(s)	No	No	No	No	8246/3: Neuroendocrine carcinoma, NOS	Surgery performed	37	No systemic therapy and/or surgical procedures	No/Unknown	None/Unknown	Alive	Alive or dead of other cause	Alive	115
123	35450134	43 years	Female	White	2011	Single (never married)	C25.1-Body of pancreas	Well differentiated; Grade I	Well differentiated; Grade I	T3	Blank(s)	T2	T2	45	45	100	N1	N1	Blank(s)	N1	110	Blank(s)	6	1	Blank(s)	M1	M1	Blank(s)	M1	40	Blank(s)	Blank(s)	No	No	Yes	No	8246/3: Neuroendocrine carcinoma, NOS	Surgery performed	30	Systemic therapy after surgery	Yes	None/Unknown	Pancreas	Dead (attributable to this cancer dx)	Dead	51
124	35381127	40 years	Male	White	2011	Single (never married)	C25.0-Head of pancreas	Moderately differentiated; Grade II	Moderately differentiated; Grade II	T3	Blank(s)	T2	T2	50	50	100	N1	N1	Blank(s)	N1	110	Blank(s)	16	1	Blank(s)	M0	M0	Blank(s)	M0	0	Blank(s)	Blank(s)	No	No	No	No	8246/3: Neuroendocrine carcinoma, NOS	Surgery performed	37	No systemic therapy and/or surgical procedures	No/Unknown	None/Unknown	Alive	Alive or dead of other cause	Alive	103
125	1237684	70 years	Male	White	2011	Married (including common law)	C25.1-Body of pancreas	Well differentiated; Grade I	Well differentiated; Grade I	T3	Blank(s)	T2	T2	73	73	100	N1	N1	Blank(s)	N1	110	Blank(s)	13	1	Blank(s)	M0	M0	Blank(s)	M0	0	Blank(s)	Blank(s)	No	No	No	No	8246/3: Neuroendocrine carcinoma, NOS	Surgery performed	30	No systemic therapy and/or surgical procedures	No/Unknown	None/Unknown	Other Cause of Death	Alive or dead of other cause	Dead	49
126	5652419	46 years	Male	White	2011	Married (including common law)	C25.8-Overlapping lesion of pancreas	Well differentiated; Grade I	Well differentiated; Grade I	T3	Blank(s)	T3	T3	80	80	400	N1	N1	Blank(s)	N1	100	Blank(s)	10	1	Blank(s)	M0	M0	Blank(s)	M0	0	Blank(s)	Blank(s)	No	No	No	No	8246/3: Neuroendocrine carcinoma, NOS	Surgery performed	36	No systemic therapy and/or surgical procedures	No/Unknown	None/Unknown	Alive	Alive or dead of other cause	Alive	106
127	11032691	38 years	Female	White	2011	Married (including common law)	C25.2-Tail of pancreas	Moderately differentiated; Grade II	Moderately differentiated; Grade II	T3	Blank(s)	T3	T3	18	18	400	N1	N1	Blank(s)	N1	110	Blank(s)	21	1	Blank(s)	M0	M0	Blank(s)	M0	0	Blank(s)	Blank(s)	No	No	No	No	8246/3: Neuroendocrine carcinoma, NOS	Surgery performed	30	No systemic therapy and/or surgical procedures	No/Unknown	None/Unknown	Alive	Alive or dead of other cause	Alive	97
128	54881695	52 years	Male	White	2011	Married (including common law)	C25.0-Head of pancreas	Well differentiated; Grade I	Well differentiated; Grade I	T2	Blank(s)	T1	T1	20	20	100	N1	N1	Blank(s)	N1	110	Blank(s)	1	1	Blank(s)	M0	M0	Blank(s)	M0	0	Blank(s)	Blank(s)	No	No	No	No	8246/3: Neuroendocrine carcinoma, NOS	Surgery performed	40	No systemic therapy and/or surgical procedures	No/Unknown	None/Unknown	Alive	Alive or dead of other cause	Alive	105
129	11030971	78 years	Female	White	2011	Married (including common law)	C25.1-Body of pancreas	Well differentiated; Grade I	Well differentiated; Grade I	T2	Blank(s)	T2	NA	21	21	300	N1	N1	Blank(s)	NA	110	Blank(s)	3	1	Blank(s)	M0	M0	Blank(s)	NA	0	Blank(s)	Blank(s)	No	No	No	No	8150/3: Pancreatic endocrine tumor, malignant	Surgery performed	37	No systemic therapy and/or surgical procedures	No/Unknown	None/Unknown	Alive	Alive or dead of other cause	Alive	102
130	27194194	76 years	Female	White	2011	Widowed	C25.9-Pancreas, NOS	Poorly differentiated; Grade III	Poorly differentiated; Grade III	T2	Blank(s)	T2	NA	21	21	200	N1	N1	Blank(s)	NA	100	Blank(s)	6	1	Blank(s)	M0	M0	Blank(s)	NA	0	Blank(s)	Blank(s)	No	No	No	No	8150/3: Pancreatic endocrine tumor, malignant	Surgery performed	35	No systemic therapy and/or surgical procedures	No/Unknown	None/Unknown	Pancreas	Dead (attributable to this cancer dx)	Dead	21
131	54933675	72 years	Female	White	2011	Married (including common law)	C25.0-Head of pancreas	Well differentiated; Grade I	Well differentiated; Grade I	T2	Blank(s)	T2	NA	22	22	300	N1	N1	Blank(s)	NA	110	Blank(s)	17	1	Blank(s)	M0	M0	Blank(s)	NA	0	Blank(s)	Blank(s)	No	No	No	No	8240/3: Carcinoid tumor, NOS	Surgery performed	37	No systemic therapy and/or surgical procedures	No/Unknown	None/Unknown	Diseases of Heart	Alive or dead of other cause	Dead	36
132	46688222	71 years	Male	White	2011	Married (including common law)	C25.0-Head of pancreas	Well differentiated; Grade I	Well differentiated; Grade I	T3	Blank(s)	T3	T3	14	14	440	N1	N1	Blank(s)	N1	110	Blank(s)	6	1	Blank(s)	M0	M0	Blank(s)	M0	0	Blank(s)	Blank(s)	No	No	No	No	8246/3: Neuroendocrine carcinoma, NOS	Surgery performed	36	No systemic therapy and/or surgical procedures	No/Unknown	None/Unknown	Alive	Alive or dead of other cause	Alive	104
133	35635921	65 years	Female	Asian or Pacific Islander	2011	Married (including common law)	C25.0-Head of pancreas	Well differentiated; Grade I	Well differentiated; Grade I	T2	Blank(s)	T2	T2	25	25	100	N1	N1	Blank(s)	N1	110	Blank(s)	5	1	Blank(s)	M0	M0	Blank(s)	M0	0	Blank(s)	Blank(s)	No	No	No	No	8246/3: Neuroendocrine carcinoma, NOS	Surgery performed	37	No systemic therapy and/or surgical procedures	No/Unknown	None/Unknown	Alive	Alive or dead of other cause	Alive	100
134	15792784	56 years	Female	White	2011	Married (including common law)	C25.2-Tail of pancreas	Well differentiated; Grade I	Well differentiated; Grade I	T3	Blank(s)	T3	NA	35	35	500	N1	N1	Blank(s)	NA	250	Blank(s)	1	1	Blank(s)	M1	M1	Blank(s)	NA	40	Blank(s)	Blank(s)	No	No	Yes	No	8150/3: Pancreatic endocrine tumor, malignant	Surgery performed	36	No systemic therapy and/or surgical procedures	No/Unknown	None/Unknown	Alive	Alive or dead of other cause	Alive	97
135	24332137	49 years	Male	White	2011	Married (including common law)	C25.2-Tail of pancreas	Well differentiated; Grade I	Well differentiated; Grade I	T3	Blank(s)	T3	T3	55	55	500	N1	N1	Blank(s)	N1	110	Blank(s)	17	1	Blank(s)	M0	M0	Blank(s)	M0	0	Blank(s)	Blank(s)	No	No	No	No	8246/3: Neuroendocrine carcinoma, NOS	Surgery performed	35	No systemic therapy and/or surgical procedures	No/Unknown	None/Unknown	Pancreas	Dead (attributable to this cancer dx)	Dead	66
136	55018573	64 years	Female	White	2011	Married (including common law)	C25.1-Body of pancreas	Well differentiated; Grade I	Well differentiated; Grade I	T3	Blank(s)	T3	NA	23	23	595	N1	N1	Blank(s)	NA	110	Blank(s)	16	1	Blank(s)	M0	M0	Blank(s)	NA	0	Blank(s)	Blank(s)	No	No	No	No	8240/3: Carcinoid tumor, NOS	Surgery performed	30	No systemic therapy and/or surgical procedures	No/Unknown	None/Unknown	Alive	Alive or dead of other cause	Alive	98
137	20213642	50 years	Female	White	2011	Divorced	C25.1-Body of pancreas	Well differentiated; Grade I	Well differentiated; Grade I	T2	Blank(s)	T2	T2	40	40	100	N1	N1	Blank(s)	N1	110	Blank(s)	22	1	Blank(s)	M0	M0	Blank(s)	M0	0	Blank(s)	Blank(s)	No	No	No	No	8246/3: Neuroendocrine carcinoma, NOS	Surgery performed	36	No systemic therapy and/or surgical procedures	No/Unknown	None/Unknown	Alive	Alive or dead of other cause	Alive	102
138	35439249	54 years	Male	White	2011	Married (including common law)	C25.9-Pancreas, NOS	Well differentiated; Grade I	Well differentiated; Grade I	T3	Blank(s)	T2	T2	45	45	100	N0	N0	Blank(s)	N0	0	Blank(s)	13	0	Blank(s)	M0	M0	Blank(s)	M0	0	Blank(s)	Blank(s)	No	No	No	No	8246/3: Neuroendocrine carcinoma, NOS	Surgery performed	30	No systemic therapy and/or surgical procedures	No/Unknown	None/Unknown	Alive	Alive or dead of other cause	Alive	97
139	46774166	31 years	Female	White	2011	Married (including common law)	C25.9-Pancreas, NOS	Well differentiated; Grade I	Well differentiated; Grade I	T3	Blank(s)	T2	NA	45	45	100	N0	N0	Blank(s)	NA	0	Blank(s)	5	0	Blank(s)	M0	M0	Blank(s)	NA	0	Blank(s)	Blank(s)	No	No	No	No	8240/3: Carcinoid tumor, NOS	Surgery performed	30	No systemic therapy and/or surgical procedures	No/Unknown	None/Unknown	Alive	Alive or dead of other cause	Alive	97
140	22050765	65 years	Male	White	2011	Married (including common law)	C25.2-Tail of pancreas	Well differentiated; Grade I	Well differentiated; Grade I	T3	Blank(s)	T2	T2	47	47	100	N0	N0	Blank(s)	N0	0	Blank(s)	18	0	Blank(s)	M0	M0	Blank(s)	M0	0	Blank(s)	Blank(s)	No	No	No	No	8246/3: Neuroendocrine carcinoma, NOS	Surgery performed	30	No systemic therapy and/or surgical procedures	No/Unknown	None/Unknown	Alive	Alive or dead of other cause	Alive	102
141	22054372	46 years	Male	Black	2011	Divorced	C25.2-Tail of pancreas	Moderately differentiated; Grade II	Moderately differentiated; Grade II	T3	Blank(s)	T2	T2	50	50	100	N0	N0	Blank(s)	N0	0	Blank(s)	9	0	Blank(s)	M0	M0	Blank(s)	M0	0	Blank(s)	Blank(s)	No	No	No	No	8246/3: Neuroendocrine carcinoma, NOS	Surgery performed	80	No systemic therapy and/or surgical procedures	No/Unknown	None/Unknown	Alive	Alive or dead of other cause	Alive	99
142	35436334	25 years	Female	White	2011	Unmarried or Domestic Partner	C25.2-Tail of pancreas	Moderately differentiated; Grade II	Moderately differentiated; Grade II	T3	Blank(s)	T2	T2	52	52	100	N0	N0	Blank(s)	N0	0	Blank(s)	12	0	Blank(s)	M0	M0	Blank(s)	M0	0	Blank(s)	Blank(s)	No	No	No	No	8246/3: Neuroendocrine carcinoma, NOS	Surgery performed	35	No systemic therapy and/or surgical procedures	No/Unknown	None/Unknown	Accidents and Adverse Effects	Alive or dead of other cause	Dead	91
143	35448490	72 years	Male	White	2011	Married (including common law)	C25.1-Body of pancreas	Well differentiated; Grade I	Well differentiated; Grade I	T3	Blank(s)	T2	T2	55	55	100	N0	N0	Blank(s)	N0	0	Blank(s)	7	0	Blank(s)	M0	M0	Blank(s)	M0	0	Blank(s)	Blank(s)	No	No	No	No	8246/3: Neuroendocrine carcinoma, NOS	Surgery performed	30	No systemic therapy and/or surgical procedures	No/Unknown	None/Unknown	Alive	Alive or dead of other cause	Alive	102
144	16661066	58 years	Male	White	2011	Married (including common law)	C25.2-Tail of pancreas	Well differentiated; Grade I	Well differentiated; Grade I	T3	Blank(s)	T2	NA	70	70	100	N0	N0	Blank(s)	NA	0	Blank(s)	3	0	Blank(s)	M0	M0	Blank(s)	NA	0	Blank(s)	Blank(s)	No	No	No	No	8240/3: Carcinoid tumor, NOS	Surgery performed	30	No systemic therapy and/or surgical procedures	No/Unknown	None/Unknown	Alive	Alive or dead of other cause	Alive	101
145	11031317	63 years	Female	White	2011	Married (including common law)	C25.9-Pancreas, NOS	Well differentiated; Grade I	Well differentiated; Grade I	T3	Blank(s)	T2	T2	130	130	100	N0	N0	Blank(s)	N0	0	Blank(s)	11	0	Blank(s)	M0	M0	Blank(s)	M0	0	Blank(s)	Blank(s)	No	No	No	No	8246/3: Neuroendocrine carcinoma, NOS	Surgery performed	40	No systemic therapy and/or surgical procedures	No/Unknown	None/Unknown	Alive	Alive or dead of other cause	Alive	104
146	62610440	64 years	Female	Black	2011	Married (including common law)	C25.4-Islets of Langerhans	Well differentiated; Grade I	Well differentiated; Grade I	T3	Blank(s)	T2	T2	75	75	200	N0	N0	Blank(s)	N0	0	Blank(s)	5	0	Blank(s)	M0	M0	Blank(s)	M0	0	Blank(s)	Blank(s)	No	No	No	No	8246/3: Neuroendocrine carcinoma, NOS	Surgery performed	25	No systemic therapy and/or surgical procedures	No/Unknown	None/Unknown	Alive	Alive or dead of other cause	Alive	100
147	9191635	29 years	Male	White	2011	Single (never married)	C25.2-Tail of pancreas	Well differentiated; Grade I	Well differentiated; Grade I	T3	Blank(s)	T2	NA	45	45	300	N0	N0	Blank(s)	NA	0	Blank(s)	5	0	Blank(s)	M0	M0	Blank(s)	NA	0	Blank(s)	Blank(s)	No	No	No	No	8240/3: Carcinoid tumor, NOS	Surgery performed	30	No systemic therapy and/or surgical procedures	No/Unknown	None/Unknown	Alive	Alive or dead of other cause	Alive	99
148	62634078	74 years	Male	White	2011	Married (including common law)	C25.7-Other specified parts of pancreas	Well differentiated; Grade I	Well differentiated; Grade I	T3	Blank(s)	T2	T2	65	65	300	N0	N0	Blank(s)	N0	0	Blank(s)	1	0	Blank(s)	M0	M0	Blank(s)	M0	0	Blank(s)	Blank(s)	No	No	No	No	8246/3: Neuroendocrine carcinoma, NOS	Surgery performed	30	No systemic therapy and/or surgical procedures	No/Unknown	None/Unknown	Alive	Alive or dead of other cause	Alive	97
149	16419930	51 years	Male	White	2011	Divorced	C25.0-Head of pancreas	Well differentiated; Grade I	Well differentiated; Grade I	T4	Blank(s)	T4	T4	35	35	600	N0	N0	Blank(s)	N0	0	Blank(s)	3	0	Blank(s)	M0	M0	Blank(s)	M0	0	Blank(s)	Blank(s)	No	No	No	No	8246/3: Neuroendocrine carcinoma, NOS	Surgery performed	37	No systemic therapy and/or surgical procedures	No/Unknown	Beam radiation	Miscellaneous Malignant Cancer	Dead (attributable to this cancer dx)	Dead	51
150	35386055	80 years	Female	White	2011	Widowed	C25.0-Head of pancreas	Poorly differentiated; Grade III	Poorly differentiated; Grade III	T4	Blank(s)	T4	T4	140	140	630	N0	N0	Blank(s)	N0	0	Blank(s)	13	0	Blank(s)	M0	M0	Blank(s)	M0	0	Blank(s)	Blank(s)	No	No	No	No	8246/3: Neuroendocrine carcinoma, NOS	Surgery performed	37	No systemic therapy and/or surgical procedures	No/Unknown	None/Unknown	Alive	Alive or dead of other cause	Alive	102
151	5644148	43 years	Female	White	2011	Single (never married)	C25.2-Tail of pancreas	Well differentiated; Grade I	Well differentiated; Grade I	T3	Blank(s)	T3	NA	40	40	400	N0	N0	Blank(s)	NA	0	Blank(s)	13	0	Blank(s)	M0	M0	Blank(s)	NA	0	Blank(s)	Blank(s)	No	No	No	No	8240/3: Carcinoid tumor, NOS	Surgery performed	30	No systemic therapy and/or surgical procedures	No/Unknown	None/Unknown	Alive	Alive or dead of other cause	Alive	96
152	5651040	66 years	Male	White	2011	Divorced	C25.8-Overlapping lesion of pancreas	Well differentiated; Grade I	Well differentiated; Grade I	T3	Blank(s)	T3	T3	73	73	400	N0	N0	Blank(s)	N0	0	Blank(s)	20	0	Blank(s)	M0	M0	Blank(s)	M0	0	Blank(s)	Blank(s)	No	No	No	No	8246/3: Neuroendocrine carcinoma, NOS	Surgery performed	30	No systemic therapy and/or surgical procedures	No/Unknown	None/Unknown	Miscellaneous Malignant Cancer	Dead (attributable to this cancer dx)	Dead	94
153	9124292	51 years	Female	Asian or Pacific Islander	2011	Married (including common law)	C25.2-Tail of pancreas	Well differentiated; Grade I	Well differentiated; Grade I	T3	Blank(s)	T3	T3	39	39	400	N0	N0	Blank(s)	N0	0	Blank(s)	8	0	Blank(s)	M0	M0	Blank(s)	M0	0	Blank(s)	Blank(s)	No	No	No	No	8246/3: Neuroendocrine carcinoma, NOS	Surgery performed	30	No systemic therapy and/or surgical procedures	No/Unknown	None/Unknown	Alive	Alive or dead of other cause	Alive	99
154	14166115	47 years	Male	White	2011	Married (including common law)	C25.0-Head of pancreas	Moderately differentiated; Grade II	Moderately differentiated; Grade II	T3	Blank(s)	T3	T3	35	35	400	N0	N0	Blank(s)	N0	0	Blank(s)	18	0	Blank(s)	M0	M0	Blank(s)	M0	0	Blank(s)	Blank(s)	No	No	No	No	8246/3: Neuroendocrine carcinoma, NOS	Surgery performed	60	No systemic therapy and/or surgical procedures	No/Unknown	None/Unknown	Pancreas	Dead (attributable to this cancer dx)	Dead	2
155	27254981	58 years	Female	White	2011	Married (including common law)	C25.2-Tail of pancreas	Moderately differentiated; Grade II	Moderately differentiated; Grade II	T3	Blank(s)	T3	T3	15	15	400	N0	N0	Blank(s)	N0	0	Blank(s)	7	0	Blank(s)	M0	M0	Blank(s)	M0	0	Blank(s)	Blank(s)	No	No	No	No	8246/3: Neuroendocrine carcinoma, NOS	Surgery performed	37	No systemic therapy and/or surgical procedures	No/Unknown	None/Unknown	Alive	Alive or dead of other cause	Alive	97
156	27276145	77 years	Male	White	2011	Married (including common law)	C25.2-Tail of pancreas	Well differentiated; Grade I	Well differentiated; Grade I	T3	Blank(s)	T3	NA	65	65	400	N0	N0	Blank(s)	NA	0	Blank(s)	11	0	Blank(s)	M0	M0	Blank(s)	NA	0	Blank(s)	Blank(s)	No	No	No	No	8150/3: Pancreatic endocrine tumor, malignant	Surgery performed	30	No systemic therapy and/or surgical procedures	No/Unknown	None/Unknown	Alive	Alive or dead of other cause	Alive	100
157	35329505	52 years	Female	Asian or Pacific Islander	2011	Single (never married)	C25.0-Head of pancreas	Well differentiated; Grade I	Well differentiated; Grade I	T3	Blank(s)	T3	T3	35	35	400	N0	N0	Blank(s)	N0	0	Blank(s)	21	0	Blank(s)	M0	M0	Blank(s)	M0	0	Blank(s)	Blank(s)	No	No	No	No	8246/3: Neuroendocrine carcinoma, NOS	Surgery performed	37	Systemic therapy after surgery	Yes	Beam radiation	Alive	Alive or dead of other cause	Alive	103
158	35520296	54 years	Male	White	2011	Married (including common law)	C25.2-Tail of pancreas	Moderately differentiated; Grade II	Moderately differentiated; Grade II	T3	Blank(s)	T3	T3	42	42	400	N0	N0	Blank(s)	N0	0	Blank(s)	2	0	Blank(s)	M0	M0	Blank(s)	M0	0	Blank(s)	Blank(s)	No	No	No	No	8246/3: Neuroendocrine carcinoma, NOS	Surgery performed	30	No systemic therapy and/or surgical procedures	No/Unknown	None/Unknown	Alive	Alive or dead of other cause	Alive	102
159	46683445	58 years	Female	White	2011	Divorced	C25.2-Tail of pancreas	Moderately differentiated; Grade II	Moderately differentiated; Grade II	T3	Blank(s)	T3	T3	57	57	400	N0	N0	Blank(s)	N0	0	Blank(s)	5	0	Blank(s)	M0	M0	Blank(s)	M0	0	Blank(s)	Blank(s)	No	No	No	No	8246/3: Neuroendocrine carcinoma, NOS	Surgery performed	30	No systemic therapy and/or surgical procedures	No/Unknown	None/Unknown	Alive	Alive or dead of other cause	Alive	104
160	46741776	42 years	Female	White	2011	Married (including common law)	C25.8-Overlapping lesion of pancreas	Well differentiated; Grade I	Well differentiated; Grade I	T3	Blank(s)	T3	NA	81	81	400	N0	N0	Blank(s)	NA	0	Blank(s)	15	0	Blank(s)	M0	M0	Blank(s)	NA	0	Blank(s)	Blank(s)	No	No	No	No	8240/3: Carcinoid tumor, NOS	Surgery performed	30	No systemic therapy and/or surgical procedures	No/Unknown	None/Unknown	Complications of Pregnancy, Childbirth, Puerperium	Alive or dead of other cause	Dead	29
161	46774171	44 years	Female	White	2011	Married (including common law)	C25.2-Tail of pancreas	Well differentiated; Grade I	Well differentiated; Grade I	T3	Blank(s)	T3	NA	9	9	400	N0	N0	Blank(s)	NA	0	Blank(s)	11	0	Blank(s)	M0	M0	Blank(s)	NA	0	Blank(s)	Blank(s)	No	No	No	No	8240/3: Carcinoid tumor, NOS	Surgery performed	30	No systemic therapy and/or surgical procedures	No/Unknown	None/Unknown	Alive	Alive or dead of other cause	Alive	77
162	54842410	71 years	Female	White	2011	Widowed	C25.2-Tail of pancreas	Well differentiated; Grade I	Well differentiated; Grade I	T3	Blank(s)	T3	T3	17	17	400	N0	N0	Blank(s)	N0	0	Blank(s)	9	0	Blank(s)	M0	M0	Blank(s)	M0	0	Blank(s)	Blank(s)	No	No	No	No	8246/3: Neuroendocrine carcinoma, NOS	Surgery performed	80	No systemic therapy and/or surgical procedures	No/Unknown	None/Unknown	Alive	Alive or dead of other cause	Alive	100
163	54857739	87 years	Female	White	2011	Married (including common law)	C25.0-Head of pancreas	Well differentiated; Grade I	Well differentiated; Grade I	T3	Blank(s)	T3	T3	32	32	400	N0	N0	Blank(s)	N0	0	Blank(s)	37	0	Blank(s)	M0	M0	Blank(s)	M0	0	Blank(s)	Blank(s)	No	No	No	No	8246/3: Neuroendocrine carcinoma, NOS	Surgery performed	37	No systemic therapy and/or surgical procedures	No/Unknown	None/Unknown	Pancreas	Dead (attributable to this cancer dx)	Dead	32
164	1236835	72 years	Male	Asian or Pacific Islander	2011	Married (including common law)	C25.2-Tail of pancreas	Well differentiated; Grade I	Well differentiated; Grade I	T2	Blank(s)	T1	T1	20	20	100	N0	N0	Blank(s)	N0	0	Blank(s)	4	0	Blank(s)	M0	M0	Blank(s)	M0	0	Blank(s)	Blank(s)	No	No	No	No	8246/3: Neuroendocrine carcinoma, NOS	Surgery performed	30	No systemic therapy and/or surgical procedures	No/Unknown	None/Unknown	Other Cause of Death	Alive or dead of other cause	Dead	55
165	1245319	71 years	Male	White	2011	Married (including common law)	C25.2-Tail of pancreas	Well differentiated; Grade I	Well differentiated; Grade I	T2	Blank(s)	T1	NA	20	20	100	N0	N0	Blank(s)	NA	0	Blank(s)	2	0	Blank(s)	M0	M0	Blank(s)	NA	0	Blank(s)	Blank(s)	No	No	No	No	8240/3: Carcinoid tumor, NOS	Surgery performed	30	No systemic therapy and/or surgical procedures	No/Unknown	None/Unknown	Chronic Obstructive Pulmonary Disease and Allied Cond	Alive or dead of other cause	Dead	40
166	46694120	67 years	Male	White	2011	Married (including common law)	C25.2-Tail of pancreas	Moderately differentiated; Grade II	Moderately differentiated; Grade II	T2	Blank(s)	T1	T1	20	20	100	N0	N0	Blank(s)	N0	0	Blank(s)	1	0	Blank(s)	M0	M0	Blank(s)	M0	0	Blank(s)	Blank(s)	No	No	No	No	8246/3: Neuroendocrine carcinoma, NOS	Surgery performed	30	No systemic therapy and/or surgical procedures	No/Unknown	None/Unknown	Diseases of Heart	Alive or dead of other cause	Dead	20
167	35401150	43 years	Female	White	2011	Married (including common law)	C25.2-Tail of pancreas	Well differentiated; Grade I	Well differentiated; Grade I	T1	Blank(s)	T1	T1	4	4	100	N0	N0	Blank(s)	N0	0	Blank(s)	7	0	Blank(s)	M0	M0	Blank(s)	M0	0	Blank(s)	Blank(s)	No	No	No	No	8246/3: Neuroendocrine carcinoma, NOS	Surgery performed	37	No systemic therapy and/or surgical procedures	No/Unknown	None/Unknown	Alive	Alive or dead of other cause	Alive	98
168	24342049	55 years	Female	Asian or Pacific Islander	2011	Married (including common law)	C25.2-Tail of pancreas	Well differentiated; Grade I	Well differentiated; Grade I	T1	Blank(s)	T1	T1	7	7	100	N0	N0	Blank(s)	N0	0	Blank(s)	7	0	Blank(s)	M0	M0	Blank(s)	M0	0	Blank(s)	Blank(s)	No	No	No	No	8246/3: Neuroendocrine carcinoma, NOS	Surgery performed	30	No systemic therapy and/or surgical procedures	No/Unknown	None/Unknown	Alive	Alive or dead of other cause	Alive	89
169	35421079	62 years	Female	White	2011	Married (including common law)	C25.9-Pancreas, NOS	Moderately differentiated; Grade II	Moderately differentiated; Grade II	T2	Blank(s)	T2	NA	23	23	300	N0	N0	Blank(s)	NA	0	Blank(s)	3	0	Blank(s)	M1	M1	Blank(s)	NA	40	Blank(s)	Blank(s)	No	No	No	No	8240/3: Carcinoid tumor, NOS	Surgery performed	37	No systemic therapy and/or surgical procedures	No/Unknown	None/Unknown	Pancreas	Dead (attributable to this cancer dx)	Dead	17
170	35565292	52 years	Female	White	2011	Married (including common law)	C25.0-Head of pancreas	Well differentiated; Grade I	Well differentiated; Grade I	T1	Blank(s)	T1	T1	7	7	100	N0	N0	Blank(s)	N0	0	Blank(s)	1	0	Blank(s)	M0	M0	Blank(s)	M0	0	Blank(s)	Blank(s)	No	No	No	No	8246/3: Neuroendocrine carcinoma, NOS	Surgery performed	30	No systemic therapy and/or surgical procedures	No/Unknown	None/Unknown	Alive	Alive or dead of other cause	Alive	100
171	49901251	65 years	Male	White	2011	Single (never married)	C25.0-Head of pancreas	Well differentiated; Grade I	Well differentiated; Grade I	T1	Blank(s)	T1	T1	7	7	100	N0	N0	Blank(s)	N0	0	Blank(s)	3	0	Blank(s)	M0	M0	Blank(s)	M0	0	Blank(s)	Blank(s)	No	No	No	No	8246/3: Neuroendocrine carcinoma, NOS	Surgery performed	37	No systemic therapy and/or surgical procedures	No/Unknown	None/Unknown	Pancreas	Dead (attributable to this cancer dx)	Dead	3
172	5639344	58 years	Female	Asian or Pacific Islander	2011	Married (including common law)	C25.2-Tail of pancreas	Well differentiated; Grade I	Well differentiated; Grade I	T1	Blank(s)	T1	T1	8	8	100	N0	N0	Blank(s)	N0	0	Blank(s)	4	0	Blank(s)	M0	M0	Blank(s)	M0	0	Blank(s)	Blank(s)	No	No	No	No	8246/3: Neuroendocrine carcinoma, NOS	Surgery performed	30	No systemic therapy and/or surgical procedures	No/Unknown	None/Unknown	Alive	Alive or dead of other cause	Alive	103
173	9126703	22 years	Female	Asian or Pacific Islander	2011	Single (never married)	C25.1-Body of pancreas	Well differentiated; Grade I	Well differentiated; Grade I	T1	Blank(s)	T1	T1	8	8	100	N0	N0	Blank(s)	N0	0	Blank(s)	12	0	Blank(s)	M0	M0	Blank(s)	M0	0	Blank(s)	Blank(s)	No	No	No	No	8246/3: Neuroendocrine carcinoma, NOS	Surgery performed	30	No systemic therapy and/or surgical procedures	No/Unknown	None/Unknown	Alive	Alive or dead of other cause	Alive	98
174	54851302	56 years	Male	White	2011	Married (including common law)	C25.9-Pancreas, NOS	Well differentiated; Grade I	Well differentiated; Grade I	T1	Blank(s)	T1	T1	8	8	100	N0	N0	Blank(s)	N0	0	Blank(s)	28	0	Blank(s)	M0	M0	Blank(s)	M0	0	Blank(s)	Blank(s)	No	No	No	No	8246/3: Neuroendocrine carcinoma, NOS	Surgery performed	30	No systemic therapy and/or surgical procedures	No/Unknown	None/Unknown	Alive	Alive or dead of other cause	Alive	100
175	35343064	42 years	Female	White	2011	Married (including common law)	C25.2-Tail of pancreas	Well differentiated; Grade I	Well differentiated; Grade I	T2	Blank(s)	T2	T2	24	24	100	N0	N0	Blank(s)	N0	0	Blank(s)	21	0	Blank(s)	M0	M0	Blank(s)	M0	0	Blank(s)	Blank(s)	No	No	No	No	8246/3: Neuroendocrine carcinoma, NOS	Surgery performed	30	No systemic therapy and/or surgical procedures	No/Unknown	None/Unknown	Alive	Alive or dead of other cause	Alive	105
176	35386100	41 years	Female	White	2011	Single (never married)	C25.0-Head of pancreas	Well differentiated; Grade I	Well differentiated; Grade I	T2	Blank(s)	T2	T2	24	24	100	N0	N0	Blank(s)	N0	0	Blank(s)	17	0	Blank(s)	M0	M0	Blank(s)	M0	0	Blank(s)	Blank(s)	No	No	No	No	8246/3: Neuroendocrine carcinoma, NOS	Surgery performed	37	No systemic therapy and/or surgical procedures	No/Unknown	None/Unknown	Alive	Alive or dead of other cause	Alive	103
177	20219473	53 years	Male	White	2011	Married (including common law)	C25.2-Tail of pancreas	Well differentiated; Grade I	Well differentiated; Grade I	T2	Blank(s)	T2	NA	25	25	100	N0	N0	Blank(s)	NA	0	Blank(s)	4	0	Blank(s)	M0	M0	Blank(s)	NA	0	Blank(s)	Blank(s)	No	No	No	No	8150/3: Pancreatic endocrine tumor, malignant	Surgery performed	30	No systemic therapy and/or surgical procedures	No/Unknown	None/Unknown	Alive	Alive or dead of other cause	Alive	102
178	49924959	67 years	Female	Black	2011	Married (including common law)	C25.0-Head of pancreas	Well differentiated; Grade I	Well differentiated; Grade I	T2	Blank(s)	T2	T2	25	25	100	N0	N0	Blank(s)	N0	0	Blank(s)	2	0	Blank(s)	M0	M0	Blank(s)	M0	0	Blank(s)	Blank(s)	No	No	No	No	8246/3: Neuroendocrine carcinoma, NOS	Surgery performed	37	Systemic therapy after surgery	Yes	None/Unknown	Cerebrovascular Diseases	Alive or dead of other cause	Dead	41
179	35369979	59 years	Female	White	2011	Married (including common law)	C25.8-Overlapping lesion of pancreas	Well differentiated; Grade I	Well differentiated; Grade I	T1	Blank(s)	T1	T1	10	10	100	N0	N0	Blank(s)	N0	0	Blank(s)	20	0	Blank(s)	M0	M0	Blank(s)	M0	0	Blank(s)	Blank(s)	No	No	No	No	8246/3: Neuroendocrine carcinoma, NOS	Surgery performed	35	No systemic therapy and/or surgical procedures	No/Unknown	None/Unknown	Alive	Alive or dead of other cause	Alive	87
180	54862692	52 years	Female	White	2011	Married (including common law)	C25.0-Head of pancreas	Well differentiated; Grade I	Well differentiated; Grade I	T2	Blank(s)	T2	T2	25	25	100	N0	N0	Blank(s)	N0	0	Blank(s)	13	0	Blank(s)	M0	M0	Blank(s)	M0	0	Blank(s)	Blank(s)	No	No	No	No	8246/3: Neuroendocrine carcinoma, NOS	Surgery performed	60	No systemic therapy and/or surgical procedures	No/Unknown	None/Unknown	Diseases of Heart	Alive or dead of other cause	Dead	3
181	35493264	58 years	Male	White	2011	Single (never married)	C25.1-Body of pancreas	Well differentiated; Grade I	Well differentiated; Grade I	T1	Blank(s)	T1	T1	10	10	100	N0	N0	Blank(s)	N0	0	Blank(s)	3	0	Blank(s)	M0	M0	Blank(s)	M0	0	Blank(s)	Blank(s)	No	No	No	No	8246/3: Neuroendocrine carcinoma, NOS	Surgery performed	36	No systemic therapy and/or surgical procedures	No/Unknown	None/Unknown	Other Cause of Death	Dead (attributable to this cancer dx)	Dead	21
182	49910695	64 years	Male	White	2011	Married (including common law)	C25.1-Body of pancreas	Well differentiated; Grade I	Well differentiated; Grade I	T2	Blank(s)	T2	T2	27	27	100	N0	N0	Blank(s)	N0	0	Blank(s)	6	0	Blank(s)	M0	M0	Blank(s)	M0	0	Blank(s)	Blank(s)	No	No	No	No	8246/3: Neuroendocrine carcinoma, NOS	Surgery performed	30	No systemic therapy and/or surgical procedures	No/Unknown	None/Unknown	Alive	Alive or dead of other cause	Alive	103
183	24316404	54 years	Male	White	2011	Married (including common law)	C25.2-Tail of pancreas	Well differentiated; Grade I	Well differentiated; Grade I	T1	Blank(s)	T1	T1	12	12	100	N0	N0	Blank(s)	N0	0	Blank(s)	9	0	Blank(s)	M0	M0	Blank(s)	M0	0	Blank(s)	Blank(s)	No	No	No	No	8246/3: Neuroendocrine carcinoma, NOS	Surgery performed	36	No systemic therapy and/or surgical procedures	No/Unknown	None/Unknown	Alive	Alive or dead of other cause	Alive	106
184	24325923	54 years	Male	Asian or Pacific Islander	2011	Married (including common law)	C25.2-Tail of pancreas	Moderately differentiated; Grade II	Moderately differentiated; Grade II	T1	Blank(s)	T1	NA	12	12	100	N0	N0	Blank(s)	NA	0	Blank(s)	4	0	Blank(s)	M0	M0	Blank(s)	NA	0	Blank(s)	Blank(s)	No	No	No	No	8240/3: Carcinoid tumor, NOS	Surgery performed	30	No systemic therapy and/or surgical procedures	No/Unknown	None/Unknown	Alive	Alive or dead of other cause	Alive	96
185	27231099	71 years	Male	White	2011	Married (including common law)	C25.0-Head of pancreas	Well differentiated; Grade I	Well differentiated; Grade I	T1	Blank(s)	T1	T1	12	12	100	N0	N0	Blank(s)	N0	0	Blank(s)	7	0	Blank(s)	M0	M0	Blank(s)	M0	0	Blank(s)	Blank(s)	No	No	No	No	8246/3: Neuroendocrine carcinoma, NOS	Surgery performed	37	No systemic therapy and/or surgical procedures	No/Unknown	None/Unknown	Alive	Alive or dead of other cause	Alive	103
186	27220896	71 years	Female	White	2011	Married (including common law)	C25.9-Pancreas, NOS	Moderately differentiated; Grade II	Moderately differentiated; Grade II	T3	Blank(s)	T3	T3	30	30	450	N0	N0	Blank(s)	N0	0	Blank(s)	3	0	Blank(s)	M0	M0	Blank(s)	M0	0	Blank(s)	Blank(s)	No	No	No	No	8246/3: Neuroendocrine carcinoma, NOS	Surgery performed	37	No systemic therapy and/or surgical procedures	No/Unknown	None/Unknown	Alive	Alive or dead of other cause	Alive	104
187	54794514	67 years	Female	Black	2011	Widowed	C25.9-Pancreas, NOS	Well differentiated; Grade I	Well differentiated; Grade I	T3	Blank(s)	T3	NA	3	3	450	N0	N0	Blank(s)	NA	0	Blank(s)	2	0	Blank(s)	M0	M0	Blank(s)	NA	0	Blank(s)	Blank(s)	No	No	No	No	8240/3: Carcinoid tumor, NOS	Surgery performed	30	No systemic therapy and/or surgical procedures	No/Unknown	None/Unknown	Alive	Alive or dead of other cause	Alive	107
188	49904635	51 years	Female	White	2011	Married (including common law)	C25.1-Body of pancreas	Well differentiated; Grade I	Well differentiated; Grade I	T2	Blank(s)	T2	T2	29	29	100	N0	N0	Blank(s)	N0	0	Blank(s)	1	0	Blank(s)	M0	M0	Blank(s)	M0	0	Blank(s)	Blank(s)	No	No	No	No	8246/3: Neuroendocrine carcinoma, NOS	Surgery performed	37	No systemic therapy and/or surgical procedures	No/Unknown	None/Unknown	Alive	Alive or dead of other cause	Alive	106
189	22038137	58 years	Female	Asian or Pacific Islander	2011	Married (including common law)	C25.2-Tail of pancreas	Well differentiated; Grade I	Well differentiated; Grade I	T2	Blank(s)	T2	T2	30	30	100	N0	N0	Blank(s)	N0	0	Blank(s)	21	0	Blank(s)	M0	M0	Blank(s)	M0	0	Blank(s)	Blank(s)	No	No	No	No	8246/3: Neuroendocrine carcinoma, NOS	Surgery performed	30	No systemic therapy and/or surgical procedures	No/Unknown	None/Unknown	Alive	Alive or dead of other cause	Alive	106
190	35323641	68 years	Male	White	2011	Married (including common law)	C25.2-Tail of pancreas	Well differentiated; Grade I	Well differentiated; Grade I	T2	Blank(s)	T2	T2	30	30	100	N0	N0	Blank(s)	N0	0	Blank(s)	11	0	Blank(s)	M0	M0	Blank(s)	M0	0	Blank(s)	Blank(s)	No	No	No	No	8246/3: Neuroendocrine carcinoma, NOS	Surgery performed	30	No systemic therapy and/or surgical procedures	No/Unknown	None/Unknown	Alive	Alive or dead of other cause	Alive	103
191	46725615	65 years	Female	White	2011	Widowed	C25.2-Tail of pancreas	Well differentiated; Grade I	Well differentiated; Grade I	T3	Blank(s)	T3	NA	25	25	500	N0	N0	Blank(s)	NA	0	Blank(s)	13	0	Blank(s)	M0	M0	Blank(s)	NA	0	Blank(s)	Blank(s)	No	No	No	No	8240/3: Carcinoid tumor, NOS	Surgery performed	30	No systemic therapy and/or surgical procedures	No/Unknown	None/Unknown	Alive	Alive or dead of other cause	Alive	96
192	62595830	51 years	Male	White	2011	Married (including common law)	C25.4-Islets of Langerhans	Well differentiated; Grade I	Well differentiated; Grade I	T3	Blank(s)	T3	NA	65	65	500	N0	N0	Blank(s)	NA	0	Blank(s)	10	0	Blank(s)	M0	M0	Blank(s)	NA	0	Blank(s)	Blank(s)	No	No	No	No	8150/3: Pancreatic endocrine tumor, malignant	Surgery performed	30	No systemic therapy and/or surgical procedures	No/Unknown	None/Unknown	Alive	Alive or dead of other cause	Alive	102
193	1191756	51 years	Female	White	2011	Married (including common law)	C25.0-Head of pancreas	Well differentiated; Grade I	Well differentiated; Grade I	T1	Blank(s)	T1	T1	14	14	100	N0	N0	Blank(s)	N0	0	Blank(s)	21	0	Blank(s)	M0	M0	Blank(s)	M0	0	Blank(s)	Blank(s)	No	No	No	No	8246/3: Neuroendocrine carcinoma, NOS	Surgery performed	36	No systemic therapy and/or surgical procedures	No/Unknown	None/Unknown	Alive	Alive or dead of other cause	Alive	105
194	35408425	40 years	Male	American Indian/Alaska Native	2011	Married (including common law)	C25.0-Head of pancreas	Well differentiated; Grade I	Well differentiated; Grade I	T1	Blank(s)	T1	NA	14	14	100	N0	N0	Blank(s)	NA	0	Blank(s)	15	0	Blank(s)	M0	M0	Blank(s)	NA	0	Blank(s)	Blank(s)	No	No	No	No	8240/3: Carcinoid tumor, NOS	Surgery performed	37	No systemic therapy and/or surgical procedures	No/Unknown	None/Unknown	Alive	Alive or dead of other cause	Alive	99
195	62778943	71 years	Male	White	2011	Married (including common law)	C25.1-Body of pancreas	Well differentiated; Grade I	Well differentiated; Grade I	T2	Blank(s)	T2	NA	31	31	100	N0	N0	Blank(s)	NA	0	Blank(s)	4	0	Blank(s)	M0	M0	Blank(s)	NA	0	Blank(s)	Blank(s)	No	No	No	No	8240/3: Carcinoid tumor, NOS	Surgery performed	40	No systemic therapy and/or surgical procedures	No/Unknown	None/Unknown	Alive	Alive or dead of other cause	Alive	99
196	11047095	46 years	Male	White	2011	Married (including common law)	C25.2-Tail of pancreas	Well differentiated; Grade I	Well differentiated; Grade I	T2	Blank(s)	T2	T2	32	32	100	N0	N0	Blank(s)	N0	0	Blank(s)	3	0	Blank(s)	M0	M0	Blank(s)	M0	0	Blank(s)	Blank(s)	No	No	No	No	8246/3: Neuroendocrine carcinoma, NOS	Surgery performed	30	No systemic therapy and/or surgical procedures	No/Unknown	None/Unknown	Alive	Alive or dead of other cause	Alive	106
197	24334332	39 years	Male	White	2011	Married (including common law)	C25.1-Body of pancreas	Well differentiated; Grade I	Well differentiated; Grade I	T1	Blank(s)	T1	T1	15	15	100	N0	N0	Blank(s)	N0	0	Blank(s)	8	0	Blank(s)	M0	M0	Blank(s)	M0	0	Blank(s)	Blank(s)	No	No	No	No	8246/3: Neuroendocrine carcinoma, NOS	Surgery performed	30	No systemic therapy and/or surgical procedures	No/Unknown	None/Unknown	Alive	Alive or dead of other cause	Alive	97
198	49924910	65 years	Male	White	2011	Married (including common law)	C25.2-Tail of pancreas	Moderately differentiated; Grade II	Moderately differentiated; Grade II	T1	Blank(s)	T1	T1	15	15	100	N0	N0	Blank(s)	N0	0	Blank(s)	17	0	Blank(s)	M0	M0	Blank(s)	M0	0	Blank(s)	Blank(s)	No	No	No	No	8246/3: Neuroendocrine carcinoma, NOS	Surgery performed	30	No systemic therapy and/or surgical procedures	No/Unknown	None/Unknown	Diseases of Heart	Alive or dead of other cause	Dead	33
199	20214059	58 years	Male	White	2011	Divorced	C25.0-Head of pancreas	Well differentiated; Grade I	Well differentiated; Grade I	T3	Blank(s)	T3	T3	63	63	540	N0	N0	Blank(s)	N0	0	Blank(s)	15	0	Blank(s)	M1	M1	Blank(s)	M1	40	Blank(s)	Blank(s)	No	No	Yes	No	8246/3: Neuroendocrine carcinoma, NOS	Surgery performed	37	No systemic therapy and/or surgical procedures	No/Unknown	None/Unknown	Pancreas	Dead (attributable to this cancer dx)	Dead	78
200	35453259	62 years	Male	Asian or Pacific Islander	2011	Married (including common law)	C25.2-Tail of pancreas	Well differentiated; Grade I	Well differentiated; Grade I	T2	Blank(s)	T2	T2	33	33	300	N0	N0	Blank(s)	N0	0	Blank(s)	5	0	Blank(s)	M0	M0	Blank(s)	M0	0	Blank(s)	Blank(s)	No	No	No	No	8246/3: Neuroendocrine carcinoma, NOS	Surgery performed	30	No systemic therapy and/or surgical procedures	No/Unknown	None/Unknown	Alive	Alive or dead of other cause	Alive	102
201	16454703	53 years	Male	White	2011	Married (including common law)	C25.2-Tail of pancreas	Moderately differentiated; Grade II	Moderately differentiated; Grade II	T3	Blank(s)	T3	T3	34	34	560	N0	N0	Blank(s)	N0	0	Blank(s)	11	0	Blank(s)	M1	M1	Blank(s)	M1	40	Blank(s)	Blank(s)	No	No	Yes	No	8246/3: Neuroendocrine carcinoma, NOS	Surgery performed	60	No systemic therapy and/or surgical procedures	No/Unknown	None/Unknown	Alive	Alive or dead of other cause	Alive	97
202	20217619	37 years	Female	White	2011	Separated	C25.2-Tail of pancreas	Well differentiated; Grade I	Well differentiated; Grade I	T3	Blank(s)	T3	NA	30	30	560	N0	N0	Blank(s)	NA	0	Blank(s)	1	0	Blank(s)	M0	M0	Blank(s)	NA	0	Blank(s)	Blank(s)	No	No	No	No	8150/3: Pancreatic endocrine tumor, malignant	Surgery performed	30	No systemic therapy and/or surgical procedures	No/Unknown	None/Unknown	Alive	Alive or dead of other cause	Alive	96
203	1238885	49 years	Male	White	2011	Divorced	C25.8-Overlapping lesion of pancreas	Well differentiated; Grade I	Well differentiated; Grade I	T2	Blank(s)	T2	NA	35	35	100	N0	N0	Blank(s)	NA	0	Blank(s)	13	0	Blank(s)	M0	M0	Blank(s)	NA	0	Blank(s)	Blank(s)	No	No	No	No	8240/3: Carcinoid tumor, NOS	Surgery performed	60	No systemic therapy and/or surgical procedures	No/Unknown	None/Unknown	Miscellaneous Malignant Cancer	Dead (attributable to this cancer dx)	Dead	16
204	49929677	57 years	Male	White	2011	Married (including common law)	C25.2-Tail of pancreas	Well differentiated; Grade I	Well differentiated; Grade I	T2	Blank(s)	T2	T2	35	35	100	N0	N0	Blank(s)	N0	0	Blank(s)	2	0	Blank(s)	M0	M0	Blank(s)	M0	0	Blank(s)	Blank(s)	No	No	No	No	8246/3: Neuroendocrine carcinoma, NOS	Surgery performed	30	No systemic therapy and/or surgical procedures	No/Unknown	None/Unknown	Alive	Alive or dead of other cause	Alive	99
205	22068064	70 years	Female	Asian or Pacific Islander	2011	Widowed	C25.2-Tail of pancreas	Well differentiated; Grade I	Well differentiated; Grade I	T2	Blank(s)	T2	T2	37	37	200	N0	N0	Blank(s)	N0	0	Blank(s)	11	0	Blank(s)	M0	M0	Blank(s)	M0	0	Blank(s)	Blank(s)	No	No	No	No	8246/3: Neuroendocrine carcinoma, NOS	Surgery performed	30	No systemic therapy and/or surgical procedures	No/Unknown	None/Unknown	Alive	Alive or dead of other cause	Alive	96
206	35465413	50 years	Male	White	2011	Married (including common law)	C25.4-Islets of Langerhans	Well differentiated; Grade I	Well differentiated; Grade I	T2	Blank(s)	T2	NA	38	38	100	N0	N0	Blank(s)	NA	0	Blank(s)	5	0	Blank(s)	M0	M0	Blank(s)	NA	0	Blank(s)	Blank(s)	No	No	No	No	8150/3: Pancreatic endocrine tumor, malignant	Surgery performed	30	No systemic therapy and/or surgical procedures	No/Unknown	None/Unknown	Cerebrovascular Diseases	Alive or dead of other cause	Dead	41
207	5644701	43 years	Female	White	2011	Divorced	C25.0-Head of pancreas	Well differentiated; Grade I	Well differentiated; Grade I	T1	Blank(s)	T1	NA	18	18	100	N0	N0	Blank(s)	NA	0	Blank(s)	18	0	Blank(s)	M0	M0	Blank(s)	NA	0	Blank(s)	Blank(s)	No	No	No	No	8240/3: Carcinoid tumor, NOS	Surgery performed	37	No systemic therapy and/or surgical procedures	No/Unknown	None/Unknown	Alive	Alive or dead of other cause	Alive	97
208	27250383	58 years	Female	Asian or Pacific Islander	2011	Married (including common law)	C25.8-Overlapping lesion of pancreas	Well differentiated; Grade I	Well differentiated; Grade I	T1	Blank(s)	T1	T1	18	18	100	N0	N0	Blank(s)	N0	0	Blank(s)	9	0	Blank(s)	M0	M0	Blank(s)	M0	0	Blank(s)	Blank(s)	No	No	No	No	8246/3: Neuroendocrine carcinoma, NOS	Surgery performed	30	No systemic therapy and/or surgical procedures	No/Unknown	None/Unknown	Alive	Alive or dead of other cause	Alive	105
209	5638340	73 years	Male	White	2011	Married (including common law)	C25.1-Body of pancreas	Well differentiated; Grade I	Well differentiated; Grade I	T1	Blank(s)	T1	T1	19	19	100	N0	N0	Blank(s)	N0	0	Blank(s)	6	0	Blank(s)	M0	M0	Blank(s)	M0	0	Blank(s)	Blank(s)	No	No	No	No	8246/3: Neuroendocrine carcinoma, NOS	Surgery performed	80	No systemic therapy and/or surgical procedures	No/Unknown	None/Unknown	Alive	Alive or dead of other cause	Alive	104
210	35412386	35 years	Female	White	2011	Single (never married)	C25.8-Overlapping lesion of pancreas	Well differentiated; Grade I	Well differentiated; Grade I	T3	Blank(s)	T2	T2	42	42	100	N1	N1	Blank(s)	N1	100	Blank(s)	9	2	Blank(s)	M1	M1	Blank(s)	M1	40	Blank(s)	Blank(s)	No	No	Yes	No	8246/3: Neuroendocrine carcinoma, NOS	Surgery performed	30	No systemic therapy and/or surgical procedures	No/Unknown	None/Unknown	Alive	Alive or dead of other cause	Alive	99
211	9126663	56 years	Male	Asian or Pacific Islander	2011	Married (including common law)	C25.1-Body of pancreas	Well differentiated; Grade I	Well differentiated; Grade I	T3	Blank(s)	T2	T2	45	45	100	N1	N1	Blank(s)	N1	210	Blank(s)	5	2	Blank(s)	M0	M0	Blank(s)	M0	0	Blank(s)	Blank(s)	No	No	No	No	8246/3: Neuroendocrine carcinoma, NOS	Surgery performed	30	No systemic therapy and/or surgical procedures	No/Unknown	None/Unknown	Alive	Alive or dead of other cause	Alive	104
212	35516692	55 years	Male	White	2011	Divorced	C25.8-Overlapping lesion of pancreas	Well differentiated; Grade I	Well differentiated; Grade I	T4	Blank(s)	T4	T4	85	85	600	N1	N1	Blank(s)	N1	100	Blank(s)	4	2	Blank(s)	M1	M1	Blank(s)	M1	50	Blank(s)	Blank(s)	No	No	No	No	8246/3: Neuroendocrine carcinoma, NOS	Surgery performed	37	Systemic therapy before surgery	Yes	Beam radiation	Alive	Alive or dead of other cause	Alive	99
213	35431595	36 years	Male	Asian or Pacific Islander	2011	Married (including common law)	C25.2-Tail of pancreas	Well differentiated; Grade I	Well differentiated; Grade I	T3	Blank(s)	T3	T3	35	35	400	N1	N1	Blank(s)	N1	110	Blank(s)	14	2	Blank(s)	M0	M0	Blank(s)	M0	0	Blank(s)	Blank(s)	No	No	No	No	8246/3: Neuroendocrine carcinoma, NOS	Surgery performed	30	No systemic therapy and/or surgical procedures	No/Unknown	None/Unknown	Alive	Alive or dead of other cause	Alive	104
214	35453550	51 years	Female	White	2011	Married (including common law)	C25.2-Tail of pancreas	Moderately differentiated; Grade II	Moderately differentiated; Grade II	T3	Blank(s)	T3	T3	25	25	400	N1	N1	Blank(s)	N1	110	Blank(s)	9	2	Blank(s)	M0	M0	Blank(s)	M0	0	Blank(s)	Blank(s)	No	No	No	No	8246/3: Neuroendocrine carcinoma, NOS	Surgery performed	37	No systemic therapy and/or surgical procedures	No/Unknown	None/Unknown	Alive	Alive or dead of other cause	Alive	97
215	35578331	54 years	Male	White	2011	Married (including common law)	C25.9-Pancreas, NOS	Well differentiated; Grade I	Well differentiated; Grade I	T3	Blank(s)	T3	T3	45	45	400	N1	N1	Blank(s)	N1	100	Blank(s)	3	2	Blank(s)	M0	M0	Blank(s)	M0	0	Blank(s)	Blank(s)	No	No	No	No	8246/3: Neuroendocrine carcinoma, NOS	Surgery performed	36	No systemic therapy and/or surgical procedures	No/Unknown	None/Unknown	Alive	Alive or dead of other cause	Alive	98
216	5645950	59 years	Male	White	2011	Married (including common law)	C25.0-Head of pancreas	Well differentiated; Grade I	Well differentiated; Grade I	T3	Blank(s)	T3	T3	32	32	440	N1	N1	Blank(s)	N1	250	Blank(s)	24	2	Blank(s)	M0	M0	Blank(s)	M0	0	Blank(s)	Blank(s)	No	No	No	No	8246/3: Neuroendocrine carcinoma, NOS	Surgery performed	36	No systemic therapy and/or surgical procedures	No/Unknown	None/Unknown	Alive	Alive or dead of other cause	Alive	100
217	24313889	52 years	Male	White	2011	Married (including common law)	C25.0-Head of pancreas	Poorly differentiated; Grade III	Poorly differentiated; Grade III	T2	Blank(s)	T2	T2	28	28	100	N1	N1	Blank(s)	N1	110	Blank(s)	15	2	Blank(s)	M0	M0	Blank(s)	M0	0	Blank(s)	Blank(s)	No	No	No	No	8246/3: Neuroendocrine carcinoma, NOS	Surgery performed	36	Systemic therapy after surgery	Yes	None/Unknown	Pancreas	Dead (attributable to this cancer dx)	Dead	12
218	35299392	46 years	Male	White	2011	Single (never married)	C25.8-Overlapping lesion of pancreas	Well differentiated; Grade I	Well differentiated; Grade I	T3	Blank(s)	T3	T3	24	24	450	N1	N1	Blank(s)	N1	100	Blank(s)	22	2	Blank(s)	M0	M0	Blank(s)	M0	0	Blank(s)	Blank(s)	No	No	No	No	8246/3: Neuroendocrine carcinoma, NOS	Surgery performed	60	No systemic therapy and/or surgical procedures	No/Unknown	None/Unknown	Alive	Alive or dead of other cause	Alive	89
219	20213641	54 years	Male	White	2011	Married (including common law)	C25.0-Head of pancreas	Well differentiated; Grade I	Well differentiated; Grade I	T2	Blank(s)	T2	T2	30	30	100	N1	N1	Blank(s)	N1	110	Blank(s)	20	2	Blank(s)	M0	M0	Blank(s)	M0	0	Blank(s)	Blank(s)	No	No	No	No	8246/3: Neuroendocrine carcinoma, NOS	Surgery performed	37	No systemic therapy and/or surgical procedures	No/Unknown	None/Unknown	Alive	Alive or dead of other cause	Alive	103
220	35412807	65 years	Male	Asian or Pacific Islander	2011	Married (including common law)	C25.0-Head of pancreas	Well differentiated; Grade I	Well differentiated; Grade I	T2	Blank(s)	T2	T2	30	30	100	N1	N1	Blank(s)	N1	110	Blank(s)	34	2	Blank(s)	M0	M0	Blank(s)	M0	0	Blank(s)	Blank(s)	No	No	No	No	8246/3: Neuroendocrine carcinoma, NOS	Surgery performed	37	No systemic therapy and/or surgical procedures	No/Unknown	None/Unknown	Alive	Alive or dead of other cause	Alive	99
221	54874386	76 years	Female	White	2011	Widowed	C25.0-Head of pancreas	Poorly differentiated; Grade III	Poorly differentiated; Grade III	T3	Blank(s)	T3	T3	38	38	440	N1	N1	Blank(s)	N1	110	Blank(s)	7	3	Blank(s)	M0	M0	Blank(s)	M0	0	Blank(s)	Blank(s)	No	No	No	No	8246/3: Neuroendocrine carcinoma, NOS	Surgery performed	37	No systemic therapy and/or surgical procedures	No/Unknown	None/Unknown	Pancreas	Dead (attributable to this cancer dx)	Dead	7
222	35309647	43 years	Male	White	2011	Married (including common law)	C25.0-Head of pancreas	Well differentiated; Grade I	Well differentiated; Grade I	T2	Blank(s)	T2	T2	29	29	100	N1	N1	Blank(s)	N1	110	Blank(s)	27	3	Blank(s)	M0	M0	Blank(s)	M0	0	Blank(s)	Blank(s)	No	No	No	No	8246/3: Neuroendocrine carcinoma, NOS	Surgery performed	37	No systemic therapy and/or surgical procedures	No/Unknown	None/Unknown	Alive	Alive or dead of other cause	Alive	105
223	5650988	50 years	Male	White	2011	Married (including common law)	C25.2-Tail of pancreas	Well differentiated; Grade I	Well differentiated; Grade I	T3	Blank(s)	T3	T3	42	42	500	N1	N1	Blank(s)	N1	110	Blank(s)	13	3	Blank(s)	M1	M1	Blank(s)	M1	40	Blank(s)	Blank(s)	No	No	Yes	No	8246/3: Neuroendocrine carcinoma, NOS	Surgery performed	30	No systemic therapy and/or surgical procedures	No/Unknown	None/Unknown	Pancreas	Dead (attributable to this cancer dx)	Dead	96
224	35422356	54 years	Female	White	2011	Divorced	C25.9-Pancreas, NOS	Well differentiated; Grade I	Well differentiated; Grade I	T3	Blank(s)	T3	T3	50	50	500	N1	N1	Blank(s)	N1	100	Blank(s)	8	3	Blank(s)	M0	M0	Blank(s)	M0	0	Blank(s)	Blank(s)	No	No	No	No	8246/3: Neuroendocrine carcinoma, NOS	Surgery performed	30	No systemic therapy and/or surgical procedures	No/Unknown	None/Unknown	Miscellaneous Malignant Cancer	Dead (attributable to this cancer dx)	Dead	51
225	49955435	52 years	Female	Black	2011	Married (including common law)	C25.1-Body of pancreas	Well differentiated; Grade I	Well differentiated; Grade I	T2	Blank(s)	T2	NA	40	40	100	N1	N1	Blank(s)	NA	210	Blank(s)	27	3	Blank(s)	M0	M0	Blank(s)	NA	0	Blank(s)	Blank(s)	No	No	No	No	8240/3: Carcinoid tumor, NOS	Surgery performed	30	No systemic therapy and/or surgical procedures	No/Unknown	None/Unknown	Alive	Alive or dead of other cause	Alive	99
226	27212143	74 years	Female	White	2011	Single (never married)	C25.0-Head of pancreas	Well differentiated; Grade I	Well differentiated; Grade I	T3	Blank(s)	T2	T2	45	45	100	N1	N1	Blank(s)	N1	110	Blank(s)	13	4	Blank(s)	M0	M0	Blank(s)	M0	0	Blank(s)	Blank(s)	No	No	No	No	8246/3: Neuroendocrine carcinoma, NOS	Surgery performed	37	No systemic therapy and/or surgical procedures	No/Unknown	None/Unknown	Alive	Alive or dead of other cause	Alive	102
227	62613269	64 years	Male	White	2011	Married (including common law)	C25.8-Overlapping lesion of pancreas	Well differentiated; Grade I	Well differentiated; Grade I	T4	Blank(s)	T4	T4	69	69	600	N1	N1	Blank(s)	N1	100	Blank(s)	43	4	Blank(s)	M0	M0	Blank(s)	M0	0	Blank(s)	Blank(s)	No	No	No	No	8246/3: Neuroendocrine carcinoma, NOS	Surgery performed	37	No systemic therapy and/or surgical procedures	No/Unknown	None/Unknown	Alive	Alive or dead of other cause	Alive	96
228	49955443	66 years	Female	White	2011	Married (including common law)	C25.2-Tail of pancreas	Well differentiated; Grade I	Well differentiated; Grade I	T3	Blank(s)	T3	NA	35	35	400	N1	N1	Blank(s)	NA	110	Blank(s)	9	4	Blank(s)	M0	M0	Blank(s)	NA	0	Blank(s)	Blank(s)	No	No	No	No	8240/3: Carcinoid tumor, NOS	Surgery performed	30	No systemic therapy and/or surgical procedures	No/Unknown	None/Unknown	Alive	Alive or dead of other cause	Alive	103
229	54852771	59 years	Male	White	2011	Married (including common law)	C25.0-Head of pancreas	Well differentiated; Grade I	Well differentiated; Grade I	T3	Blank(s)	T3	T3	50	50	400	N1	N1	Blank(s)	N1	110	Blank(s)	13	4	Blank(s)	M1	M1	Blank(s)	M1	40	Blank(s)	Blank(s)	No	No	Yes	No	8246/3: Neuroendocrine carcinoma, NOS	Surgery performed	37	Systemic therapy after surgery	Yes	None/Unknown	Alive	Alive or dead of other cause	Alive	34
230	9128575	61 years	Male	Asian or Pacific Islander	2011	Married (including common law)	C25.0-Head of pancreas	Poorly differentiated; Grade III	Poorly differentiated; Grade III	T3	Blank(s)	T3	T3	30	30	440	N1	N1	Blank(s)	N1	250	Blank(s)	8	4	Blank(s)	M1	M1	Blank(s)	M1	40	Blank(s)	Blank(s)	No	No	Yes	No	8246/3: Neuroendocrine carcinoma, NOS	Surgery performed	37	Systemic therapy before surgery	Yes	None/Unknown	Pancreas	Dead (attributable to this cancer dx)	Dead	12
231	16440806	59 years	Female	White	2011	Single (never married)	C25.0-Head of pancreas	Poorly differentiated; Grade III	Poorly differentiated; Grade III	T2	Blank(s)	T2	T2	30	30	100	N1	N1	Blank(s)	N1	110	Blank(s)	14	4	Blank(s)	M1	M1	Blank(s)	M1	40	Blank(s)	Blank(s)	No	No	Yes	No	8246/3: Neuroendocrine carcinoma, NOS	Surgery performed	37	No systemic therapy and/or surgical procedures	No/Unknown	None/Unknown	Pancreas	Dead (attributable to this cancer dx)	Dead	10
232	36843898	70 years	Male	White	2011	Married (including common law)	C25.9-Pancreas, NOS	Well differentiated; Grade I	Well differentiated; Grade I	T2	Blank(s)	T2	NA	31	31	300	N1	N1	Blank(s)	NA	100	Blank(s)	12	4	Blank(s)	M0	M0	Blank(s)	NA	0	Blank(s)	Blank(s)	No	No	No	No	8150/3: Pancreatic endocrine tumor, malignant	Surgery performed	30	No systemic therapy and/or surgical procedures	No/Unknown	None/Unknown	Prostate	Dead (attributable to this cancer dx)	Dead	96
233	24325452	59 years	Female	White	2011	Single (never married)	C25.0-Head of pancreas	Poorly differentiated; Grade III	Poorly differentiated; Grade III	T2	Blank(s)	T2	T2	35	35	100	N1	N1	Blank(s)	N1	110	Blank(s)	14	4	Blank(s)	M1	M1	Blank(s)	M1	40	Blank(s)	Blank(s)	No	No	Yes	No	8246/3: Neuroendocrine carcinoma, NOS	Surgery performed	37	Systemic therapy after surgery	Yes	None/Unknown	Symptoms, Signs and Ill-Defined Conditions	Alive or dead of other cause	Dead	10
234	27290130	56 years	Female	White	2011	Single (never married)	C25.2-Tail of pancreas	Moderately differentiated; Grade II	Moderately differentiated; Grade II	T3	Blank(s)	T2	T2	95	95	100	N1	N1	Blank(s)	N1	210	Blank(s)	24	5	Blank(s)	M1	M1	Blank(s)	M1	40	Blank(s)	Blank(s)	No	No	Yes	No	8246/3: Neuroendocrine carcinoma, NOS	Surgery performed	30	Systemic therapy after surgery	Yes	None/Unknown	Pancreas	Dead (attributable to this cancer dx)	Dead	16
235	24319701	73 years	Male	White	2011	Married (including common law)	C25.2-Tail of pancreas	Well differentiated; Grade I	Well differentiated; Grade I	T3	Blank(s)	T3	T3	75	75	400	N1	N1	Blank(s)	N1	110	Blank(s)	13	5	Blank(s)	M0	M0	Blank(s)	M0	0	Blank(s)	Blank(s)	No	No	No	No	8246/3: Neuroendocrine carcinoma, NOS	Surgery performed	36	No systemic therapy and/or surgical procedures	No/Unknown	None/Unknown	Alive	Alive or dead of other cause	Alive	103
236	62601608	60 years	Female	White	2011	Divorced	C25.0-Head of pancreas	Well differentiated; Grade I	Well differentiated; Grade I	T3	Blank(s)	T3	T3	26	26	400	N1	N1	Blank(s)	N1	110	Blank(s)	27	5	Blank(s)	M0	M0	Blank(s)	M0	0	Blank(s)	Blank(s)	No	No	No	No	8246/3: Neuroendocrine carcinoma, NOS	Surgery performed	80	No systemic therapy and/or surgical procedures	No/Unknown	None/Unknown	Alive	Alive or dead of other cause	Alive	102
237	1225152	50 years	Male	White	2011	Single (never married)	C25.0-Head of pancreas	Moderately differentiated; Grade II	Moderately differentiated; Grade II	T3	Blank(s)	T3	T3	50	50	440	N1	N1	Blank(s)	N1	110	Blank(s)	11	5	Blank(s)	M1	M1	Blank(s)	M1	40	Blank(s)	Blank(s)	No	No	Yes	No	8246/3: Neuroendocrine carcinoma, NOS	Surgery performed	37	No systemic therapy and/or surgical procedures	No/Unknown	Beam radiation	Pancreas	Dead (attributable to this cancer dx)	Dead	69
238	49927869	48 years	Female	White	2011	Married (including common law)	C25.1-Body of pancreas	Well differentiated; Grade I	Well differentiated; Grade I	T2	Blank(s)	T2	T2	30	30	100	N1	N1	Blank(s)	N1	110	Blank(s)	5	5	Blank(s)	M0	M0	Blank(s)	M0	0	Blank(s)	Blank(s)	No	No	No	No	8246/3: Neuroendocrine carcinoma, NOS	Surgery performed	30	No systemic therapy and/or surgical procedures	No/Unknown	None/Unknown	Alive	Alive or dead of other cause	Alive	101
239	54830329	48 years	Male	White	2011	Married (including common law)	C25.2-Tail of pancreas	Well differentiated; Grade I	Well differentiated; Grade I	T3	Blank(s)	T3	T3	45	45	595	N1	N1	Blank(s)	N1	250	Blank(s)	15	5	Blank(s)	M0	M0	Blank(s)	M0	0	Blank(s)	Blank(s)	No	No	No	No	8246/3: Neuroendocrine carcinoma, NOS	Surgery performed	30	No systemic therapy and/or surgical procedures	No/Unknown	None/Unknown	Alive	Alive or dead of other cause	Alive	104
240	5680255	79 years	Male	White	2011	Married (including common law)	C25.2-Tail of pancreas	Moderately differentiated; Grade II	Moderately differentiated; Grade II	T3	Blank(s)	T2	NA	45	45	100	N0	N0	Blank(s)	NA	0	Blank(s)	0	98	Blank(s)	M0	M0	Blank(s)	NA	0	Blank(s)	Blank(s)	No	No	No	No	8240/3: Carcinoid tumor, NOS	Surgery performed	30	No systemic therapy and/or surgical procedures	No/Unknown	None/Unknown	Diseases of Heart	Alive or dead of other cause	Dead	74
241	27248565	58 years	Female	White	2011	Married (including common law)	C25.1-Body of pancreas	Well differentiated; Grade I	Well differentiated; Grade I	T3	Blank(s)	T2	T2	49	49	100	N0	N0	Blank(s)	N0	0	Blank(s)	0	98	Blank(s)	M0	M0	Blank(s)	M0	0	Blank(s)	Blank(s)	No	No	No	No	8246/3: Neuroendocrine carcinoma, NOS	Surgery performed	30	No systemic therapy and/or surgical procedures	No/Unknown	None/Unknown	Alive	Alive or dead of other cause	Alive	105
242	49956335	42 years	Female	White	2011	Married (including common law)	C25.2-Tail of pancreas	Well differentiated; Grade I	Well differentiated; Grade I	T3	Blank(s)	T2	NA	55	55	100	N0	N0	Blank(s)	NA	0	Blank(s)	0	98	Blank(s)	M0	M0	Blank(s)	NA	0	Blank(s)	Blank(s)	No	No	No	No	8240/3: Carcinoid tumor, NOS	Surgery performed	35	No systemic therapy and/or surgical procedures	No/Unknown	None/Unknown	Alive	Alive or dead of other cause	Alive	100
243	27352845	58 years	Female	White	2011	Married (including common law)	C25.9-Pancreas, NOS	Well differentiated; Grade I	Well differentiated; Grade I	T3	Blank(s)	T2	NA	69	69	100	N0	N0	Blank(s)	NA	0	Blank(s)	0	98	Blank(s)	M0	M0	Blank(s)	NA	0	Blank(s)	Blank(s)	No	No	No	No	8240/3: Carcinoid tumor, NOS	Surgery performed	40	No systemic therapy and/or surgical procedures	No/Unknown	None/Unknown	Alive	Alive or dead of other cause	Alive	99
244	16426935	77 years	Female	Asian or Pacific Islander	2011	Divorced	C25.1-Body of pancreas	Well differentiated; Grade I	Well differentiated; Grade I	T3	Blank(s)	T2	T2	70	70	100	N0	N0	Blank(s)	N0	0	Blank(s)	0	98	Blank(s)	M1	M1	Blank(s)	M1	40	Blank(s)	Blank(s)	No	No	Yes	No	8246/3: Neuroendocrine carcinoma, NOS	Surgery performed	30	No systemic therapy and/or surgical procedures	No/Unknown	None/Unknown	Pancreas	Dead (attributable to this cancer dx)	Dead	19
245	27223918	55 years	Male	White	2011	Single (never married)	C25.0-Head of pancreas	Well differentiated; Grade I	Well differentiated; Grade I	T3	Blank(s)	T2	NA	85	85	100	N0	N0	Blank(s)	NA	0	Blank(s)	0	98	Blank(s)	M0	M0	Blank(s)	NA	0	Blank(s)	Blank(s)	No	No	No	No	8150/3: Pancreatic endocrine tumor, malignant	Surgery performed	35	No systemic therapy and/or surgical procedures	No/Unknown	None/Unknown	Alive	Alive or dead of other cause	Alive	101
246	27220453	41 years	Male	Black	2011	Married (including common law)	C25.2-Tail of pancreas	Moderately differentiated; Grade II	Moderately differentiated; Grade II	T3	Blank(s)	T3	T3	70	70	400	N0	N0	Blank(s)	N0	0	Blank(s)	0	98	Blank(s)	M0	M0	Blank(s)	M0	0	Blank(s)	Blank(s)	No	No	No	No	8246/3: Neuroendocrine carcinoma, NOS	Surgery performed	30	No systemic therapy and/or surgical procedures	No/Unknown	None/Unknown	Alive	Alive or dead of other cause	Alive	105
247	54820970	67 years	Male	White	2011	Married (including common law)	C25.2-Tail of pancreas	Moderately differentiated; Grade II	Moderately differentiated; Grade II	T3	Blank(s)	T3	T3	37	37	400	N0	N0	Blank(s)	N0	0	Blank(s)	0	98	Blank(s)	M1	M1	Blank(s)	M1	40	Blank(s)	Blank(s)	No	No	Yes	No	8246/3: Neuroendocrine carcinoma, NOS	Surgery performed	30	Systemic therapy after surgery	Yes	None/Unknown	Lung and Bronchus	Dead (attributable to this cancer dx)	Dead	40
248	35515332	79 years	Male	White	2011	Divorced	C25.1-Body of pancreas	Well differentiated; Grade I	Well differentiated; Grade I	T2	Blank(s)	T2	T2	21	21	100	N0	N0	Blank(s)	N0	0	Blank(s)	0	98	Blank(s)	M0	M0	Blank(s)	M0	0	Blank(s)	Blank(s)	No	No	No	No	8246/3: Neuroendocrine carcinoma, NOS	Surgery performed	35	No systemic therapy and/or surgical procedures	No/Unknown	None/Unknown	Alive	Alive or dead of other cause	Alive	99
249	16423294	40 years	Female	White	2011	Married (including common law)	C25.1-Body of pancreas	Well differentiated; Grade I	Well differentiated; Grade I	T2	Blank(s)	T2	NA	22	22	100	N0	N0	Blank(s)	NA	0	Blank(s)	0	98	Blank(s)	M0	M0	Blank(s)	NA	0	Blank(s)	Blank(s)	No	No	No	No	8150/3: Pancreatic endocrine tumor, malignant	Surgery performed	36	No systemic therapy and/or surgical procedures	No/Unknown	None/Unknown	Alive	Alive or dead of other cause	Alive	69
250	62630250	62 years	Male	White	2011	Married (including common law)	C25.2-Tail of pancreas	Well differentiated; Grade I	Well differentiated; Grade I	T2	Blank(s)	T2	T2	22	22	300	N0	N0	Blank(s)	N0	0	Blank(s)	0	98	Blank(s)	M0	M0	Blank(s)	M0	0	Blank(s)	Blank(s)	No	No	No	No	8246/3: Neuroendocrine carcinoma, NOS	Surgery performed	30	No systemic therapy and/or surgical procedures	No/Unknown	None/Unknown	Alive	Alive or dead of other cause	Alive	107
251	24331333	55 years	Female	White	2011	Divorced	C25.1-Body of pancreas	Well differentiated; Grade I	Well differentiated; Grade I	T1	Blank(s)	T1	T1	6	6	100	N0	N0	Blank(s)	N0	0	Blank(s)	0	98	Blank(s)	M0	M0	Blank(s)	M0	0	Blank(s)	Blank(s)	No	No	No	No	8246/3: Neuroendocrine carcinoma, NOS	Surgery performed	25	No systemic therapy and/or surgical procedures	No/Unknown	None/Unknown	Alive	Alive or dead of other cause	Alive	101
252	35321882	22 years	Male	White	2011	Single (never married)	C25.1-Body of pancreas	Well differentiated; Grade I	Well differentiated; Grade I	T1	Blank(s)	T1	T1	6	6	100	N0	N0	Blank(s)	N0	0	Blank(s)	0	98	Blank(s)	M0	M0	Blank(s)	M0	0	Blank(s)	Blank(s)	No	No	No	No	8246/3: Neuroendocrine carcinoma, NOS	Surgery performed	36	No systemic therapy and/or surgical procedures	No/Unknown	None/Unknown	Alive	Alive or dead of other cause	Alive	18
253	24339201	65 years	Male	Asian or Pacific Islander	2011	Married (including common law)	C25.7-Other specified parts of pancreas	Well differentiated; Grade I	Well differentiated; Grade I	T1	Blank(s)	T1	T1	7	7	100	N0	N0	Blank(s)	N0	0	Blank(s)	0	98	Blank(s)	M0	M0	Blank(s)	M0	0	Blank(s)	Blank(s)	No	No	No	No	8246/3: Neuroendocrine carcinoma, NOS	Surgery performed	30	No systemic therapy and/or surgical procedures	No/Unknown	None/Unknown	Alive	Alive or dead of other cause	Alive	106
254	9127487	74 years	Male	White	2011	Married (including common law)	C25.2-Tail of pancreas	Moderately differentiated; Grade II	Moderately differentiated; Grade II	T2	Blank(s)	T2	T2	23	23	200	N0	N0	Blank(s)	N0	0	Blank(s)	0	98	Blank(s)	M0	M0	Blank(s)	M0	0	Blank(s)	Blank(s)	No	No	No	No	8246/3: Neuroendocrine carcinoma, NOS	Surgery performed	36	No systemic therapy and/or surgical procedures	No/Unknown	None/Unknown	Alive	Alive or dead of other cause	Alive	96
255	35632174	33 years	Female	White	2011	Single (never married)	C25.9-Pancreas, NOS	Well differentiated; Grade I	Well differentiated; Grade I	T2	Blank(s)	T2	T2	24	24	100	N0	N0	Blank(s)	N0	0	Blank(s)	0	98	Blank(s)	M0	M0	Blank(s)	M0	0	Blank(s)	Blank(s)	No	No	No	No	8246/3: Neuroendocrine carcinoma, NOS	Surgery performed	25	No systemic therapy and/or surgical procedures	No/Unknown	None/Unknown	Alive	Alive or dead of other cause	Alive	96
256	22044867	25 years	Female	Black	2011	Single (never married)	C25.7-Other specified parts of pancreas	Well differentiated; Grade I	Well differentiated; Grade I	T1	Blank(s)	T1	T1	12	12	100	N0	N0	Blank(s)	N0	0	Blank(s)	0	98	Blank(s)	M0	M0	Blank(s)	M0	0	Blank(s)	Blank(s)	No	No	No	No	8246/3: Neuroendocrine carcinoma, NOS	Surgery performed	30	No systemic therapy and/or surgical procedures	No/Unknown	None/Unknown	Alive	Alive or dead of other cause	Alive	103
257	26673989	63 years	Female	White	2011	Married (including common law)	C25.2-Tail of pancreas	Well differentiated; Grade I	Well differentiated; Grade I	T1	Blank(s)	T1	NA	12	12	100	N0	N0	Blank(s)	NA	0	Blank(s)	0	98	Blank(s)	M0	M0	Blank(s)	NA	0	Blank(s)	Blank(s)	No	No	No	No	8240/3: Carcinoid tumor, NOS	Surgery performed	35	No systemic therapy and/or surgical procedures	No/Unknown	None/Unknown	Alive	Alive or dead of other cause	Alive	99
258	1204904	53 years	Male	White	2011	Married (including common law)	C25.0-Head of pancreas	Well differentiated; Grade I	Well differentiated; Grade I	T1	Blank(s)	T1	T1	13	13	100	N0	N0	Blank(s)	N0	0	Blank(s)	0	98	Blank(s)	M0	M0	Blank(s)	M0	0	Blank(s)	Blank(s)	No	No	No	No	8246/3: Neuroendocrine carcinoma, NOS	Surgery performed	25	No systemic therapy and/or surgical procedures	No/Unknown	None/Unknown	Alive	Alive or dead of other cause	Alive	23
259	14136257	65 years	Male	White	2011	Married (including common law)	C25.9-Pancreas, NOS	Well differentiated; Grade I	Well differentiated; Grade I	T2	Blank(s)	T2	T2	30	30	100	N0	N0	Blank(s)	N0	0	Blank(s)	0	98	Blank(s)	M0	M0	Blank(s)	M0	0	Blank(s)	Blank(s)	No	No	No	No	8246/3: Neuroendocrine carcinoma, NOS	Surgery performed	30	No systemic therapy and/or surgical procedures	No/Unknown	None/Unknown	Alive	Alive or dead of other cause	Alive	106
260	35347562	77 years	Female	White	2011	Widowed	C25.1-Body of pancreas	Moderately differentiated; Grade II	Moderately differentiated; Grade II	T2	Blank(s)	T2	T2	30	30	200	N0	N0	Blank(s)	N0	0	Blank(s)	0	98	Blank(s)	M0	M0	Blank(s)	M0	0	Blank(s)	Blank(s)	No	No	No	No	8246/3: Neuroendocrine carcinoma, NOS	Surgery performed	25	No systemic therapy and/or surgical procedures	No/Unknown	None/Unknown	Alive	Alive or dead of other cause	Alive	105
261	55270028	57 years	Female	Black	2011	Single (never married)	C25.2-Tail of pancreas	Well differentiated; Grade I	Well differentiated; Grade I	T2	Blank(s)	T2	NA	30	30	100	N0	N0	Blank(s)	NA	0	Blank(s)	0	98	Blank(s)	M0	M0	Blank(s)	NA	0	Blank(s)	Blank(s)	No	No	No	No	8240/3: Carcinoid tumor, NOS	Surgery performed	37	No systemic therapy and/or surgical procedures	No/Unknown	None/Unknown	Alive	Alive or dead of other cause	Alive	101
262	54831856	47 years	Female	White	2011	Married (including common law)	C25.9-Pancreas, NOS	Moderately differentiated; Grade II	Moderately differentiated; Grade II	T3	Blank(s)	T3	T3	94	94	500	N0	N0	Blank(s)	N0	0	Blank(s)	0	98	Blank(s)	M1	M1	Blank(s)	M1	60	Blank(s)	Blank(s)	No	No	Yes	No	8246/3: Neuroendocrine carcinoma, NOS	Surgery performed	30	Systemic therapy after surgery	Yes	None/Unknown	Alive	Alive or dead of other cause	Alive	102
263	35444382	31 years	Female	White	2011	Married (including common law)	C25.0-Head of pancreas	Well differentiated; Grade I	Well differentiated; Grade I	T1	Blank(s)	T1	T1	14	14	100	N0	N0	Blank(s)	N0	0	Blank(s)	0	98	Blank(s)	M0	M0	Blank(s)	M0	0	Blank(s)	Blank(s)	No	No	No	No	8246/3: Neuroendocrine carcinoma, NOS	Surgery performed	25	No systemic therapy and/or surgical procedures	No/Unknown	None/Unknown	Alive	Alive or dead of other cause	Alive	103
264	54851305	62 years	Female	White	2011	Married (including common law)	C25.9-Pancreas, NOS	Well differentiated; Grade I	Well differentiated; Grade I	T3	Blank(s)	T3	T3	56	56	510	N0	N0	Blank(s)	N0	0	Blank(s)	0	98	Blank(s)	M0	M0	Blank(s)	M0	0	Blank(s)	Blank(s)	No	No	No	No	8246/3: Neuroendocrine carcinoma, NOS	Surgery performed	30	No systemic therapy and/or surgical procedures	No/Unknown	None/Unknown	Alive	Alive or dead of other cause	Alive	102
265	11047532	44 years	Male	White	2011	Married (including common law)	C25.0-Head of pancreas	Well differentiated; Grade I	Well differentiated; Grade I	T2	Blank(s)	T2	T2	32	32	100	N0	N0	Blank(s)	N0	0	Blank(s)	0	98	Blank(s)	M0	M0	Blank(s)	M0	0	Blank(s)	Blank(s)	No	No	No	No	8246/3: Neuroendocrine carcinoma, NOS	Surgery performed	30	No systemic therapy and/or surgical procedures	No/Unknown	None/Unknown	Alive	Alive or dead of other cause	Alive	98
266	35306147	63 years	Female	White	2011	Married (including common law)	C25.1-Body of pancreas	Well differentiated; Grade I	Well differentiated; Grade I	T1	Blank(s)	T1	T1	17	17	100	N0	N0	Blank(s)	N0	0	Blank(s)	0	98	Blank(s)	M0	M0	Blank(s)	M0	0	Blank(s)	Blank(s)	No	No	No	No	8246/3: Neuroendocrine carcinoma, NOS	Surgery performed	25	No systemic therapy and/or surgical procedures	No/Unknown	None/Unknown	Alive	Alive or dead of other cause	Alive	105
267	1216763	34 years	Female	Asian or Pacific Islander	2011	Married (including common law)	C25.0-Head of pancreas	Well differentiated; Grade I	Well differentiated; Grade I	T3	Blank(s)	T2	T2	90	90	100	N1	N1	Blank(s)	N1	110	Blank(s)	12	6	Blank(s)	M1	M1	Blank(s)	M1	40	Blank(s)	Blank(s)	No	No	Yes	No	8246/3: Neuroendocrine carcinoma, NOS	Surgery performed	36	No systemic therapy and/or surgical procedures	No/Unknown	None/Unknown	Alive	Alive or dead of other cause	Alive	97
268	11100186	65 years	Male	White	2011	Married (including common law)	C25.2-Tail of pancreas	Well differentiated; Grade I	Well differentiated; Grade I	T1	Blank(s)	T1	T1	18	18	100	N0	N0	Blank(s)	N0	0	Blank(s)	0	98	Blank(s)	M0	M0	Blank(s)	M0	0	Blank(s)	Blank(s)	No	No	No	No	8246/3: Neuroendocrine carcinoma, NOS	Surgery performed	35	No systemic therapy and/or surgical procedures	No/Unknown	None/Unknown	Alive	Alive or dead of other cause	Alive	96
269	35414792	56 years	Female	White	2011	Married (including common law)	C25.0-Head of pancreas	Well differentiated; Grade I	Well differentiated; Grade I	T1	Blank(s)	T1	NA	18	18	100	N0	N0	Blank(s)	NA	0	Blank(s)	0	98	Blank(s)	M0	M0	Blank(s)	NA	0	Blank(s)	Blank(s)	No	No	No	No	8240/3: Carcinoid tumor, NOS	Surgery performed	25	No systemic therapy and/or surgical procedures	No/Unknown	None/Unknown	Alive	Alive or dead of other cause	Alive	101
270	49910764	69 years	Female	White	2011	Widowed	C25.2-Tail of pancreas	Well differentiated; Grade I	Well differentiated; Grade I	T3	Blank(s)	T3	T3	70	70	400	N1	N1	Blank(s)	N1	110	Blank(s)	10	7	Blank(s)	M0	M0	Blank(s)	M0	0	Blank(s)	Blank(s)	No	No	No	No	8246/3: Neuroendocrine carcinoma, NOS	Surgery performed	40	No systemic therapy and/or surgical procedures	No/Unknown	None/Unknown	Alive	Alive or dead of other cause	Alive	100
271	62575479	64 years	Female	White	2011	Married (including common law)	C25.0-Head of pancreas	Moderately differentiated; Grade II	Moderately differentiated; Grade II	T3	Blank(s)	T3	T3	55	55	400	N1	N1	Blank(s)	N1	110	Blank(s)	32	7	Blank(s)	M0	M0	Blank(s)	M0	0	Blank(s)	Blank(s)	No	No	No	No	8246/3: Neuroendocrine carcinoma, NOS	Surgery performed	40	No systemic therapy and/or surgical procedures	No/Unknown	None/Unknown	Alive	Alive or dead of other cause	Alive	104
272	24334345	63 years	Male	White	2011	Married (including common law)	C25.1-Body of pancreas	Moderately differentiated; Grade II	Moderately differentiated; Grade II	T4	Blank(s)	T4	NA	100	100	600	N1	N1	Blank(s)	NA	110	Blank(s)	42	10	Blank(s)	M1	M1	Blank(s)	NA	60	Blank(s)	Blank(s)	No	No	No	No	8150/3: Pancreatic endocrine tumor, malignant	Surgery performed	70	Systemic therapy before surgery	Yes	None/Unknown	Pancreas	Dead (attributable to this cancer dx)	Dead	37
273	62633464	40 years	Male	White	2011	Single (never married)	C25.0-Head of pancreas	Poorly differentiated; Grade III	Poorly differentiated; Grade III	T3	Blank(s)	T3	T3	40	40	400	N1	N1	Blank(s)	N1	110	Blank(s)	46	10	Blank(s)	M0	M0	Blank(s)	M0	0	Blank(s)	Blank(s)	No	No	No	No	8246/3: Neuroendocrine carcinoma, NOS	Surgery performed	70	No systemic therapy and/or surgical procedures	No/Unknown	None/Unknown	Alive	Alive or dead of other cause	Alive	97
274	1192125	63 years	Female	White	2011	Married (including common law)	C25.1-Body of pancreas	Moderately differentiated; Grade II	Moderately differentiated; Grade II	T3	Blank(s)	T3	T3	35	35	560	N1	N1	Blank(s)	N1	210	Blank(s)	30	10	Blank(s)	M0	M0	Blank(s)	M0	0	Blank(s)	Blank(s)	No	No	No	No	8246/3: Neuroendocrine carcinoma, NOS	Surgery performed	37	Systemic therapy before surgery	Yes	None/Unknown	Alive	Alive or dead of other cause	Alive	107
275	62602087	19 years	Female	White	2011	Single (never married)	C25.2-Tail of pancreas	Poorly differentiated; Grade III	Poorly differentiated; Grade III	T3	Blank(s)	T3	T3	35	35	590	N1	N1	Blank(s)	N1	110	Blank(s)	26	10	Blank(s)	M0	M0	Blank(s)	M0	0	Blank(s)	Blank(s)	No	No	No	No	8246/3: Neuroendocrine carcinoma, NOS	Surgery performed	30	No systemic therapy and/or surgical procedures	No/Unknown	None/Unknown	Pancreas	Dead (attributable to this cancer dx)	Dead	31
276	62606321	55 years	Female	White	2011	Married (including common law)	C25.0-Head of pancreas	Well differentiated; Grade I	Well differentiated; Grade I	T3	Blank(s)	T3	T3	120	120	500	N1	N1	Blank(s)	N1	110	Blank(s)	28	11	Blank(s)	M0	M0	Blank(s)	M0	0	Blank(s)	Blank(s)	No	No	No	No	8246/3: Neuroendocrine carcinoma, NOS	Surgery performed	60	No systemic therapy and/or surgical procedures	No/Unknown	None/Unknown	Alive	Alive or dead of other cause	Alive	100
277	46705134	38 years	Female	Black	2011	Single (never married)	C25.2-Tail of pancreas	Poorly differentiated; Grade III	Poorly differentiated; Grade III	T4	Blank(s)	T4	NA	90	90	620	N1	N1	Blank(s)	NA	110	Blank(s)	24	20	Blank(s)	M1	M1	Blank(s)	NA	40	Blank(s)	Blank(s)	No	No	Yes	No	8150/3: Pancreatic endocrine tumor, malignant	Surgery performed	37	Systemic therapy after surgery	Yes	Radioisotopes (1988+)	Pancreas	Dead (attributable to this cancer dx)	Dead	71
278	35559582	74 years	Male	Asian or Pacific Islander	2011	Married (including common law)	C25.0-Head of pancreas	Poorly differentiated; Grade III	Poorly differentiated; Grade III	T2	Blank(s)	T2	T2	28	28	300	N1	N1	Blank(s)	N1	110	Blank(s)	0	98	Blank(s)	M1	M1	Blank(s)	M1	50	Blank(s)	Blank(s)	No	No	Yes	No	8246/3: Neuroendocrine carcinoma, NOS	Surgery performed	30	Systemic therapy before surgery	Yes	None/Unknown	Pancreas	Dead (attributable to this cancer dx)	Dead	30
279	24338288	53 years	Female	White	2012	Married (including common law)	C25.0-Head of pancreas	Well differentiated; Grade I	Well differentiated; Grade I	T1	Blank(s)	T1	T1	8	8	100	N1	N1	Blank(s)	N1	110	Blank(s)	12	0	Blank(s)	M0	M0	Blank(s)	M0	0	Blank(s)	Blank(s)	No	No	No	No	8246/3: Neuroendocrine carcinoma, NOS	Surgery performed	25	No systemic therapy and/or surgical procedures	No/Unknown	None/Unknown	Alive	Alive or dead of other cause	Alive	94
280	16484923	56 years	Male	Black	2012	Married (including common law)	C25.2-Tail of pancreas	Well differentiated; Grade I	Well differentiated; Grade I	T3	Blank(s)	T2	NA	53	53	100	N1	N1	Blank(s)	NA	110	Blank(s)	1	1	Blank(s)	M0	M0	Blank(s)	NA	0	Blank(s)	Blank(s)	No	No	No	No	8150/3: Pancreatic endocrine tumor, malignant	Surgery performed	40	No systemic therapy and/or surgical procedures	No/Unknown	None/Unknown	Alive	Alive or dead of other cause	Alive	89
281	35647493	68 years	Female	White	2012	Widowed	C25.0-Head of pancreas	Well differentiated; Grade I	Well differentiated; Grade I	T3	Blank(s)	T2	T2	75	75	100	N1	N1	Blank(s)	N1	110	Blank(s)	40	1	Blank(s)	M0	M0	Blank(s)	M0	0	Blank(s)	Blank(s)	No	No	No	No	8246/3: Neuroendocrine carcinoma, NOS	Surgery performed	37	No systemic therapy and/or surgical procedures	No/Unknown	None/Unknown	Pancreas	Dead (attributable to this cancer dx)	Dead	15
282	1263100	72 years	Male	Asian or Pacific Islander	2012	Married (including common law)	C25.0-Head of pancreas	Well differentiated; Grade I	Well differentiated; Grade I	T3	Blank(s)	T3	T3	25	25	400	N1	N1	Blank(s)	N1	110	Blank(s)	14	1	Blank(s)	M0	M0	Blank(s)	M0	0	Blank(s)	Blank(s)	No	No	No	No	8246/3: Neuroendocrine carcinoma, NOS	Surgery performed	37	No systemic therapy and/or surgical procedures	No/Unknown	None/Unknown	Alive	Alive or dead of other cause	Alive	86
283	11049813	32 years	Female	White	2012	Single (never married)	C25.2-Tail of pancreas	Well differentiated; Grade I	Well differentiated; Grade I	T3	Blank(s)	T3	T3	18	18	400	N1	N1	Blank(s)	N1	110	Blank(s)	12	1	Blank(s)	M1	M1	Blank(s)	M1	40	Blank(s)	Blank(s)	No	No	Yes	No	8246/3: Neuroendocrine carcinoma, NOS	Surgery performed	30	No systemic therapy and/or surgical procedures	No/Unknown	None/Unknown	Alive	Alive or dead of other cause	Alive	95
284	16514352	26 years	Male	White	2012	Single (never married)	C25.0-Head of pancreas	Well differentiated; Grade I	Well differentiated; Grade I	T3	Blank(s)	T3	NA	25	25	400	N1	N1	Blank(s)	NA	110	Blank(s)	11	1	Blank(s)	M0	M0	Blank(s)	NA	0	Blank(s)	Blank(s)	No	No	No	No	8240/3: Carcinoid tumor, NOS	Surgery performed	37	No systemic therapy and/or surgical procedures	No/Unknown	None/Unknown	Alive	Alive or dead of other cause	Alive	93
285	27310054	50 years	Male	Asian or Pacific Islander	2012	Married (including common law)	C25.0-Head of pancreas	Well differentiated; Grade I	Well differentiated; Grade I	T3	Blank(s)	T3	T3	26	26	400	N1	N1	Blank(s)	N1	110	Blank(s)	5	1	Blank(s)	M0	M0	Blank(s)	M0	0	Blank(s)	Blank(s)	No	No	No	No	8246/3: Neuroendocrine carcinoma, NOS	Surgery performed	37	No systemic therapy and/or surgical procedures	No/Unknown	None/Unknown	Alive	Alive or dead of other cause	Alive	62
286	27313321	69 years	Male	Black	2012	Married (including common law)	C25.2-Tail of pancreas	Well differentiated; Grade I	Well differentiated; Grade I	T3	Blank(s)	T3	T3	100	100	400	N1	N1	Blank(s)	N1	110	Blank(s)	6	1	Blank(s)	M0	M0	Blank(s)	M0	0	Blank(s)	Blank(s)	No	No	No	No	8246/3: Neuroendocrine carcinoma, NOS	Surgery performed	40	No systemic therapy and/or surgical procedures	No/Unknown	None/Unknown	Alive	Alive or dead of other cause	Alive	89
287	27318281	61 years	Male	White	2012	Married (including common law)	C25.1-Body of pancreas	Well differentiated; Grade I	Well differentiated; Grade I	T3	Blank(s)	T3	T3	36	36	400	N1	N1	Blank(s)	N1	110	Blank(s)	3	1	Blank(s)	M0	M0	Blank(s)	M0	0	Blank(s)	Blank(s)	No	No	No	No	8246/3: Neuroendocrine carcinoma, NOS	Surgery performed	30	No systemic therapy and/or surgical procedures	No/Unknown	None/Unknown	Alive	Alive or dead of other cause	Alive	91
288	16500730	52 years	Male	White	2012	Married (including common law)	C25.0-Head of pancreas	Well differentiated; Grade I	Well differentiated; Grade I	T3	Blank(s)	T3	NA	53	53	440	N1	N1	Blank(s)	NA	110	Blank(s)	10	1	Blank(s)	M0	M0	Blank(s)	NA	0	Blank(s)	Blank(s)	No	No	No	No	8240/3: Carcinoid tumor, NOS	Surgery performed	37	No systemic therapy and/or surgical procedures	No/Unknown	None/Unknown	Alive	Alive or dead of other cause	Alive	86
289	46832329	32 years	Male	White	2012	Divorced	C25.2-Tail of pancreas	Well differentiated; Grade I	Well differentiated; Grade I	T1	Blank(s)	T1	T1	10	10	100	N1	N1	Blank(s)	N1	110	Blank(s)	1	1	Blank(s)	M0	M0	Blank(s)	M0	0	Blank(s)	Blank(s)	No	No	No	No	8246/3: Neuroendocrine carcinoma, NOS	Surgery performed	25	No systemic therapy and/or surgical procedures	No/Unknown	None/Unknown	Alive	Alive or dead of other cause	Alive	95
290	35161687	56 years	Female	White	2012	Married (including common law)	C25.0-Head of pancreas	Well differentiated; Grade I	Well differentiated; Grade I	T3	Blank(s)	T3	T3	39	39	440	N1	N1	Blank(s)	N1	110	Blank(s)	11	1	Blank(s)	M0	M0	Blank(s)	M0	0	Blank(s)	Blank(s)	No	No	No	No	8246/3: Neuroendocrine carcinoma, NOS	Surgery performed	60	No systemic therapy and/or surgical procedures	No/Unknown	None/Unknown	Alive	Alive or dead of other cause	Alive	95
291	35601222	67 years	Female	White	2012	Married (including common law)	C25.0-Head of pancreas	Moderately differentiated; Grade II	Moderately differentiated; Grade II	T3	Blank(s)	T3	T3	13	13	440	N1	N1	Blank(s)	N1	110	Blank(s)	24	1	Blank(s)	M0	M0	Blank(s)	M0	0	Blank(s)	Blank(s)	No	No	No	No	8246/3: Neuroendocrine carcinoma, NOS	Surgery performed	37	No systemic therapy and/or surgical procedures	No/Unknown	None/Unknown	Hypertension without Heart Disease	Alive or dead of other cause	Dead	53
292	20225170	76 years	Male	White	2012	Married (including common law)	C25.0-Head of pancreas	Well differentiated; Grade I	Well differentiated; Grade I	T2	Blank(s)	T2	T2	25	25	100	N1	N1	Blank(s)	N1	110	Blank(s)	19	1	Blank(s)	M0	M0	Blank(s)	M0	0	Blank(s)	Blank(s)	No	No	No	No	8246/3: Neuroendocrine carcinoma, NOS	Surgery performed	37	No systemic therapy and/or surgical procedures	No/Unknown	None/Unknown	Diseases of Heart	Alive or dead of other cause	Dead	85
293	35724831	62 years	Female	Asian or Pacific Islander	2012	Married (including common law)	C25.1-Body of pancreas	Well differentiated; Grade I	Well differentiated; Grade I	T2	Blank(s)	T2	T2	25	25	100	N1	N1	Blank(s)	N1	110	Blank(s)	7	1	Blank(s)	M0	M0	Blank(s)	M0	0	Blank(s)	Blank(s)	No	No	No	No	8246/3: Neuroendocrine carcinoma, NOS	Surgery performed	35	Systemic therapy after surgery	Yes	None/Unknown	Alive	Alive or dead of other cause	Alive	91
294	62687801	31 years	Female	White	2012	Married (including common law)	C25.0-Head of pancreas	Moderately differentiated; Grade II	Moderately differentiated; Grade II	T3	Blank(s)	T3	T3	32	32	440	N1	N1	Blank(s)	N1	110	Blank(s)	24	1	Blank(s)	M0	M0	Blank(s)	M0	0	Blank(s)	Blank(s)	No	No	No	No	8246/3: Neuroendocrine carcinoma, NOS	Surgery performed	70	No systemic therapy and/or surgical procedures	No/Unknown	None/Unknown	Pancreas	Dead (attributable to this cancer dx)	Dead	74
295	24342639	44 years	Female	White	2012	Married (including common law)	C25.1-Body of pancreas	Well differentiated; Grade I	Well differentiated; Grade I	T2	Blank(s)	T2	T2	27	27	100	N1	N1	Blank(s)	N1	110	Blank(s)	4	1	Blank(s)	M0	M0	Blank(s)	M0	0	Blank(s)	Blank(s)	No	No	No	No	8246/3: Neuroendocrine carcinoma, NOS	Surgery performed	30	No systemic therapy and/or surgical procedures	No/Unknown	None/Unknown	Alive	Alive or dead of other cause	Alive	94
296	27338070	75 years	Female	White	2012	Widowed	C25.7-Other specified parts of pancreas	Well differentiated; Grade I	Well differentiated; Grade I	T3	Blank(s)	T3	T3	20	20	450	N1	N1	Blank(s)	N1	100	Blank(s)	13	1	Blank(s)	M0	M0	Blank(s)	M0	0	Blank(s)	Blank(s)	No	No	No	No	8246/3: Neuroendocrine carcinoma, NOS	Surgery performed	35	No systemic therapy and/or surgical procedures	No/Unknown	None/Unknown	Alive	Alive or dead of other cause	Alive	85
297	22087992	55 years	Male	Black	2012	Single (never married)	C25.0-Head of pancreas	Well differentiated; Grade I	Well differentiated; Grade I	T2	Blank(s)	T2	T2	30	30	100	N1	N1	Blank(s)	N1	110	Blank(s)	1	1	Blank(s)	M0	M0	Blank(s)	M0	0	Blank(s)	Blank(s)	No	No	No	No	8246/3: Neuroendocrine carcinoma, NOS	Surgery performed	30	No systemic therapy and/or surgical procedures	No/Unknown	None/Unknown	Diseases of Heart	Alive or dead of other cause	Dead	58
298	35527647	37 years	Male	White	2012	Married (including common law)	C25.2-Tail of pancreas	Moderately differentiated; Grade II	Moderately differentiated; Grade II	T3	Blank(s)	T3	T3	82	82	500	N1	N1	Blank(s)	N1	110	Blank(s)	5	1	Blank(s)	M1	M1	Blank(s)	M1	40	Blank(s)	Blank(s)	No	No	Yes	No	8246/3: Neuroendocrine carcinoma, NOS	Surgery performed	80	No systemic therapy and/or surgical procedures	No/Unknown	None/Unknown	Alive	Alive or dead of other cause	Alive	94
299	46749109	72 years	Female	White	2012	Widowed	C25.8-Overlapping lesion of pancreas	Well differentiated; Grade I	Well differentiated; Grade I	T3	Blank(s)	T3	T3	185	185	500	N1	N1	Blank(s)	N1	100	Blank(s)	3	1	Blank(s)	M1	M1	Blank(s)	M1	40	Blank(s)	Blank(s)	No	No	Yes	No	8246/3: Neuroendocrine carcinoma, NOS	Surgery performed	30	No systemic therapy and/or surgical procedures	No/Unknown	None/Unknown	Colon excluding Rectum	Dead (attributable to this cancer dx)	Dead	21
300	35587078	49 years	Male	Asian or Pacific Islander	2012	Married (including common law)	C25.2-Tail of pancreas	Moderately differentiated; Grade II	Moderately differentiated; Grade II	T3	Blank(s)	T3	T3	60	60	560	N1	N1	Blank(s)	N1	110	Blank(s)	4	1	Blank(s)	M1	M1	Blank(s)	M1	40	Blank(s)	Blank(s)	No	No	Yes	No	8246/3: Neuroendocrine carcinoma, NOS	Surgery performed	30	No systemic therapy and/or surgical procedures	No/Unknown	None/Unknown	Alive	Alive or dead of other cause	Alive	88
301	49982911	34 years	Male	White	2012	Single (never married)	C25.2-Tail of pancreas	Moderately differentiated; Grade II	Moderately differentiated; Grade II	T3	Blank(s)	T3	T3	55	55	570	N1	N1	Blank(s)	N1	110	Blank(s)	9	1	Blank(s)	M0	M0	Blank(s)	M0	0	Blank(s)	Blank(s)	No	No	No	No	8246/3: Neuroendocrine carcinoma, NOS	Surgery performed	30	No systemic therapy and/or surgical procedures	No/Unknown	None/Unknown	Alive	Alive or dead of other cause	Alive	87
302	35489989	58 years	Male	White	2012	Married (including common law)	C25.4-Islets of Langerhans	Well differentiated; Grade I	Well differentiated; Grade I	T2	Blank(s)	T2	NA	34	34	100	N1	N1	Blank(s)	NA	100	Blank(s)	15	1	Blank(s)	M0	M0	Blank(s)	NA	0	Blank(s)	Blank(s)	No	No	No	No	8150/3: Pancreatic endocrine tumor, malignant	Surgery performed	30	No systemic therapy and/or surgical procedures	No/Unknown	None/Unknown	Alive	Alive or dead of other cause	Alive	94
303	62695407	58 years	Female	Black	2012	Married (including common law)	C25.0-Head of pancreas	Well differentiated; Grade I	Well differentiated; Grade I	T2	Blank(s)	T2	NA	34	34	100	N1	N1	Blank(s)	NA	110	Blank(s)	17	1	Blank(s)	M0	M0	Blank(s)	NA	0	Blank(s)	Blank(s)	No	No	No	No	8240/3: Carcinoid tumor, NOS	Surgery performed	37	No systemic therapy and/or surgical procedures	No/Unknown	None/Unknown	Alive	Alive or dead of other cause	Alive	86
304	27335037	65 years	Female	White	2012	Married (including common law)	C25.0-Head of pancreas	Well differentiated; Grade I	Well differentiated; Grade I	T3	Blank(s)	T2	T2	45	45	100	N0	N0	Blank(s)	N0	0	Blank(s)	2	0	Blank(s)	M0	M0	Blank(s)	M0	0	Blank(s)	Blank(s)	No	No	No	No	8246/3: Neuroendocrine carcinoma, NOS	Surgery performed	36	No systemic therapy and/or surgical procedures	No/Unknown	None/Unknown	Alive	Alive or dead of other cause	Alive	84
305	54959616	78 years	Female	White	2012	Widowed	C25.2-Tail of pancreas	Well differentiated; Grade I	Well differentiated; Grade I	T3	Blank(s)	T2	NA	45	45	100	N0	N0	Blank(s)	NA	0	Blank(s)	3	0	Blank(s)	M1	M1	Blank(s)	NA	40	Blank(s)	Blank(s)	No	No	Yes	No	8150/3: Pancreatic endocrine tumor, malignant	Surgery performed	30	No systemic therapy and/or surgical procedures	No/Unknown	None/Unknown	Alive	Alive or dead of other cause	Alive	87
306	35561037	59 years	Male	Black	2012	Single (never married)	C25.2-Tail of pancreas	Well differentiated; Grade I	Well differentiated; Grade I	T3	Blank(s)	T2	T2	50	50	100	N0	N0	Blank(s)	N0	0	Blank(s)	35	0	Blank(s)	M0	M0	Blank(s)	M0	0	Blank(s)	Blank(s)	No	No	No	No	8246/3: Neuroendocrine carcinoma, NOS	Surgery performed	30	No systemic therapy and/or surgical procedures	No/Unknown	None/Unknown	Pneumonia and Influenza	Alive or dead of other cause	Dead	77
307	35607074	59 years	Female	White	2012	Divorced	C25.2-Tail of pancreas	Well differentiated; Grade I	Well differentiated; Grade I	T3	Blank(s)	T2	NA	50	50	100	N0	N0	Blank(s)	NA	0	Blank(s)	4	0	Blank(s)	M0	M0	Blank(s)	NA	0	Blank(s)	Blank(s)	No	No	No	No	8240/3: Carcinoid tumor, NOS	Surgery performed	30	No systemic therapy and/or surgical procedures	No/Unknown	None/Unknown	Alive	Alive or dead of other cause	Alive	91
308	35609544	56 years	Male	White	2012	Married (including common law)	C25.0-Head of pancreas	Well differentiated; Grade I	Well differentiated; Grade I	T3	Blank(s)	T2	T2	50	50	100	N0	N0	Blank(s)	N0	0	Blank(s)	6	0	Blank(s)	M0	M0	Blank(s)	M0	0	Blank(s)	Blank(s)	No	No	No	No	8246/3: Neuroendocrine carcinoma, NOS	Surgery performed	25	No systemic therapy and/or surgical procedures	No/Unknown	Beam radiation	Alive	Alive or dead of other cause	Alive	89
309	9137013	65 years	Male	White	2012	Divorced	C25.0-Head of pancreas	Well differentiated; Grade I	Well differentiated; Grade I	T3	Blank(s)	T2	T2	55	55	100	N0	N0	Blank(s)	N0	0	Blank(s)	5	0	Blank(s)	M0	M0	Blank(s)	M0	0	Blank(s)	Blank(s)	No	No	No	No	8246/3: Neuroendocrine carcinoma, NOS	Surgery performed	37	No systemic therapy and/or surgical procedures	No/Unknown	None/Unknown	Alive	Alive or dead of other cause	Alive	93
310	1290759	48 years	Male	White	2012	Married (including common law)	C25.9-Pancreas, NOS	Well differentiated; Grade I	Well differentiated; Grade I	T3	Blank(s)	T2	T2	57	57	100	N0	N0	Blank(s)	N0	0	Blank(s)	11	0	Blank(s)	M0	M0	Blank(s)	M0	0	Blank(s)	Blank(s)	No	No	No	No	8246/3: Neuroendocrine carcinoma, NOS	Surgery performed	36	No systemic therapy and/or surgical procedures	No/Unknown	None/Unknown	Alive	Alive or dead of other cause	Alive	94
311	1242464	52 years	Male	White	2012	Single (never married)	C25.0-Head of pancreas	Well differentiated; Grade I	Well differentiated; Grade I	T3	Blank(s)	T2	NA	60	60	100	N0	N0	Blank(s)	NA	0	Blank(s)	7	0	Blank(s)	M0	M0	Blank(s)	NA	0	Blank(s)	Blank(s)	No	No	No	No	8240/3: Carcinoid tumor, NOS	Surgery performed	36	No systemic therapy and/or surgical procedures	No/Unknown	None/Unknown	Alive	Alive or dead of other cause	Alive	91
312	35851957	63 years	Female	White	2012	Married (including common law)	C25.2-Tail of pancreas	Well differentiated; Grade I	Well differentiated; Grade I	T3	Blank(s)	T2	NA	60	60	100	N0	N0	Blank(s)	NA	0	Blank(s)	9	0	Blank(s)	M0	M0	Blank(s)	NA	0	Blank(s)	Blank(s)	No	No	No	No	8240/3: Carcinoid tumor, NOS	Surgery performed	30	No systemic therapy and/or surgical procedures	No/Unknown	None/Unknown	Alive	Alive or dead of other cause	Alive	88
313	62686289	66 years	Female	White	2012	Married (including common law)	C25.8-Overlapping lesion of pancreas	Well differentiated; Grade I	Well differentiated; Grade I	T3	Blank(s)	T2	NA	60	60	100	N0	N0	Blank(s)	NA	0	Blank(s)	20	0	Blank(s)	M0	M0	Blank(s)	NA	0	Blank(s)	Blank(s)	No	No	No	No	8240/3: Carcinoid tumor, NOS	Surgery performed	30	No systemic therapy and/or surgical procedures	No/Unknown	None/Unknown	Alive	Alive or dead of other cause	Alive	90
314	20239977	52 years	Female	White	2012	Single (never married)	C25.0-Head of pancreas	Moderately differentiated; Grade II	Moderately differentiated; Grade II	T3	Blank(s)	T2	NA	67	67	100	N0	N0	Blank(s)	NA	0	Blank(s)	27	0	Blank(s)	M0	M0	Blank(s)	NA	0	Blank(s)	Blank(s)	No	No	No	No	8249/3: Atypical carcinoid tumor	Surgery performed	37	No systemic therapy and/or surgical procedures	No/Unknown	None/Unknown	Alive	Alive or dead of other cause	Alive	84
315	11054355	52 years	Male	White	2012	Married (including common law)	C25.9-Pancreas, NOS	Moderately differentiated; Grade II	Moderately differentiated; Grade II	T3	Blank(s)	T2	T2	74	74	100	N0	N0	Blank(s)	N0	0	Blank(s)	9	0	Blank(s)	M0	M0	Blank(s)	M0	0	Blank(s)	Blank(s)	No	No	No	No	8246/3: Neuroendocrine carcinoma, NOS	Surgery performed	37	No systemic therapy and/or surgical procedures	No/Unknown	None/Unknown	Alive	Alive or dead of other cause	Alive	95
316	35649276	84 years	Male	White	2012	Married (including common law)	C25.2-Tail of pancreas	Well differentiated; Grade I	Well differentiated; Grade I	T3	Blank(s)	T2	T2	125	125	100	N0	N0	Blank(s)	N0	0	Blank(s)	10	0	Blank(s)	M0	M0	Blank(s)	M0	0	Blank(s)	Blank(s)	No	No	No	No	8246/3: Neuroendocrine carcinoma, NOS	Surgery performed	30	No systemic therapy and/or surgical procedures	No/Unknown	None/Unknown	Alive	Alive or dead of other cause	Alive	84
317	55028075	80 years	Male	White	2012	Married (including common law)	C25.2-Tail of pancreas	Well differentiated; Grade I	Well differentiated; Grade I	T3	Blank(s)	T2	T2	130	130	100	N0	N0	Blank(s)	N0	0	Blank(s)	7	0	Blank(s)	M0	M0	Blank(s)	M0	0	Blank(s)	Blank(s)	No	No	No	No	8246/3: Neuroendocrine carcinoma, NOS	Surgery performed	30	No systemic therapy and/or surgical procedures	No/Unknown	None/Unknown	Miscellaneous Malignant Cancer	Dead (attributable to this cancer dx)	Dead	71
318	24336690	54 years	Female	White	2012	Married (including common law)	C25.2-Tail of pancreas	Well differentiated; Grade I	Well differentiated; Grade I	T3	Blank(s)	T2	T2	45	45	200	N0	N0	Blank(s)	N0	0	Blank(s)	4	0	Blank(s)	M0	M0	Blank(s)	M0	0	Blank(s)	Blank(s)	No	No	No	No	8246/3: Neuroendocrine carcinoma, NOS	Surgery performed	35	No systemic therapy and/or surgical procedures	No/Unknown	None/Unknown	Alive	Alive or dead of other cause	Alive	94
319	27420941	63 years	Male	White	2012	Married (including common law)	C25.2-Tail of pancreas	Well differentiated; Grade I	Well differentiated; Grade I	T3	Blank(s)	T2	T2	80	80	200	N0	N0	Blank(s)	N0	0	Blank(s)	3	0	Blank(s)	M0	M0	Blank(s)	M0	0	Blank(s)	Blank(s)	No	No	No	No	8246/3: Neuroendocrine carcinoma, NOS	Surgery performed	30	No systemic therapy and/or surgical procedures	No/Unknown	None/Unknown	Alive	Alive or dead of other cause	Alive	89
320	54914367	61 years	Male	White	2012	Married (including common law)	C25.2-Tail of pancreas	Moderately differentiated; Grade II	Moderately differentiated; Grade II	T3	Blank(s)	T2	T2	170	170	200	N0	N0	Blank(s)	N0	0	Blank(s)	8	0	Blank(s)	M0	M0	Blank(s)	M0	0	Blank(s)	Blank(s)	No	No	No	No	8246/3: Neuroendocrine carcinoma, NOS	Surgery performed	36	No systemic therapy and/or surgical procedures	No/Unknown	None/Unknown	Alive	Alive or dead of other cause	Alive	92
321	1244938	43 years	Male	White	2012	Married (including common law)	C25.9-Pancreas, NOS	Moderately differentiated; Grade II	Moderately differentiated; Grade II	T3	Blank(s)	T3	T3	40	40	400	N0	N0	Blank(s)	N0	0	Blank(s)	20	0	Blank(s)	M1	M1	Blank(s)	M1	40	Blank(s)	Blank(s)	No	No	Yes	No	8246/3: Neuroendocrine carcinoma, NOS	Surgery performed	37	No systemic therapy and/or surgical procedures	No/Unknown	None/Unknown	Pancreas	Dead (attributable to this cancer dx)	Dead	89
322	5686244	42 years	Female	Black	2012	Married (including common law)	C25.2-Tail of pancreas	Well differentiated; Grade I	Well differentiated; Grade I	T3	Blank(s)	T3	T3	19	19	400	N0	N0	Blank(s)	N0	0	Blank(s)	30	0	Blank(s)	M0	M0	Blank(s)	M0	0	Blank(s)	Blank(s)	No	No	No	No	8246/3: Neuroendocrine carcinoma, NOS	Surgery performed	40	No systemic therapy and/or surgical procedures	No/Unknown	None/Unknown	Alive	Alive or dead of other cause	Alive	91
323	5841809	63 years	Male	White	2012	Married (including common law)	C25.2-Tail of pancreas	Well differentiated; Grade I	Well differentiated; Grade I	T3	Blank(s)	T3	NA	50	50	400	N0	N0	Blank(s)	NA	0	Blank(s)	8	0	Blank(s)	M0	M0	Blank(s)	NA	0	Blank(s)	Blank(s)	No	No	No	No	8240/3: Carcinoid tumor, NOS	Surgery performed	30	No systemic therapy and/or surgical procedures	No/Unknown	None/Unknown	Alive	Alive or dead of other cause	Alive	94
324	9134147	47 years	Male	Asian or Pacific Islander	2012	Divorced	C25.2-Tail of pancreas	Well differentiated; Grade I	Well differentiated; Grade I	T3	Blank(s)	T3	T3	50	50	400	N0	N0	Blank(s)	N0	0	Blank(s)	6	0	Blank(s)	M0	M0	Blank(s)	M0	0	Blank(s)	Blank(s)	No	No	No	No	8246/3: Neuroendocrine carcinoma, NOS	Surgery performed	30	No systemic therapy and/or surgical procedures	No/Unknown	None/Unknown	Alive	Alive or dead of other cause	Alive	87
325	24345112	76 years	Male	White	2012	Married (including common law)	C25.9-Pancreas, NOS	Well differentiated; Grade I	Well differentiated; Grade I	T3	Blank(s)	T3	T3	100	100	400	N0	N0	Blank(s)	N0	0	Blank(s)	10	0	Blank(s)	M0	M0	Blank(s)	M0	0	Blank(s)	Blank(s)	No	No	No	No	8246/3: Neuroendocrine carcinoma, NOS	Surgery performed	30	No systemic therapy and/or surgical procedures	No/Unknown	Beam radiation	Alive	Alive or dead of other cause	Alive	41
326	24348724	77 years	Female	White	2012	Married (including common law)	C25.0-Head of pancreas	Well differentiated; Grade I	Well differentiated; Grade I	T3	Blank(s)	T3	T3	30	30	400	N0	N0	Blank(s)	N0	0	Blank(s)	8	0	Blank(s)	M0	M0	Blank(s)	M0	0	Blank(s)	Blank(s)	No	No	No	No	8246/3: Neuroendocrine carcinoma, NOS	Surgery performed	37	No systemic therapy and/or surgical procedures	No/Unknown	None/Unknown	Alive	Alive or dead of other cause	Alive	86
327	27305263	41 years	Male	White	2012	Separated	C25.0-Head of pancreas	Well differentiated; Grade I	Well differentiated; Grade I	T3	Blank(s)	T3	T3	45	45	400	N0	N0	Blank(s)	N0	0	Blank(s)	10	0	Blank(s)	M0	M0	Blank(s)	M0	0	Blank(s)	Blank(s)	No	No	No	No	8246/3: Neuroendocrine carcinoma, NOS	Surgery performed	37	No systemic therapy and/or surgical procedures	No/Unknown	None/Unknown	Alive	Alive or dead of other cause	Alive	91
328	27310053	45 years	Male	White	2012	Single (never married)	C25.0-Head of pancreas	Well differentiated; Grade I	Well differentiated; Grade I	T3	Blank(s)	T3	T3	34	34	400	N0	N0	Blank(s)	N0	0	Blank(s)	20	0	Blank(s)	M0	M0	Blank(s)	M0	0	Blank(s)	Blank(s)	No	No	No	No	8246/3: Neuroendocrine carcinoma, NOS	Surgery performed	37	No systemic therapy and/or surgical procedures	No/Unknown	None/Unknown	Alive	Alive or dead of other cause	Alive	83
329	27337852	73 years	Male	White	2012	Divorced	C25.8-Overlapping lesion of pancreas	Well differentiated; Grade I	Well differentiated; Grade I	T3	Blank(s)	T3	T3	62	62	400	N0	N0	Blank(s)	N0	0	Blank(s)	17	0	Blank(s)	M0	M0	Blank(s)	M0	0	Blank(s)	Blank(s)	No	No	No	No	8246/3: Neuroendocrine carcinoma, NOS	Surgery performed	30	No systemic therapy and/or surgical procedures	No/Unknown	None/Unknown	Pancreas	Dead (attributable to this cancer dx)	Dead	65
330	27352105	65 years	Female	White	2012	Widowed	C25.2-Tail of pancreas	Moderately differentiated; Grade II	Moderately differentiated; Grade II	T3	Blank(s)	T3	T3	52	52	400	N0	N0	Blank(s)	N0	0	Blank(s)	13	0	Blank(s)	M1	M1	Blank(s)	M1	40	Blank(s)	Blank(s)	No	No	Yes	No	8246/3: Neuroendocrine carcinoma, NOS	Surgery performed	36	No systemic therapy and/or surgical procedures	No/Unknown	None/Unknown	Alive	Alive or dead of other cause	Alive	84
331	46790444	46 years	Male	White	2012	Married (including common law)	C25.2-Tail of pancreas	Well differentiated; Grade I	Well differentiated; Grade I	T3	Blank(s)	T3	T3	35	35	400	N0	N0	Blank(s)	N0	0	Blank(s)	12	0	Blank(s)	M0	M0	Blank(s)	M0	0	Blank(s)	Blank(s)	No	No	No	No	8246/3: Neuroendocrine carcinoma, NOS	Surgery performed	30	No systemic therapy and/or surgical procedures	No/Unknown	None/Unknown	Cerebrovascular Diseases	Alive or dead of other cause	Dead	11
332	46794230	65 years	Female	White	2012	Married (including common law)	C25.1-Body of pancreas	Well differentiated; Grade I	Well differentiated; Grade I	T3	Blank(s)	T3	T3	40	40	400	N0	N0	Blank(s)	N0	0	Blank(s)	21	0	Blank(s)	M0	M0	Blank(s)	M0	0	Blank(s)	Blank(s)	No	No	No	No	8246/3: Neuroendocrine carcinoma, NOS	Surgery performed	30	No systemic therapy and/or surgical procedures	No/Unknown	None/Unknown	Pancreas	Dead (attributable to this cancer dx)	Dead	59
333	49952434	76 years	Female	Black	2012	Widowed	C25.0-Head of pancreas	Well differentiated; Grade I	Well differentiated; Grade I	T3	Blank(s)	T3	NA	26	26	400	N0	N0	Blank(s)	NA	0	Blank(s)	13	0	Blank(s)	M0	M0	Blank(s)	NA	0	Blank(s)	Blank(s)	No	No	No	No	8240/3: Carcinoid tumor, NOS	Surgery performed	37	No systemic therapy and/or surgical procedures	No/Unknown	None/Unknown	Alive	Alive or dead of other cause	Alive	85
334	54922012	58 years	Female	White	2012	Married (including common law)	C25.1-Body of pancreas	Well differentiated; Grade I	Well differentiated; Grade I	T3	Blank(s)	T3	T3	12	12	400	N0	N0	Blank(s)	N0	0	Blank(s)	2	0	Blank(s)	M0	M0	Blank(s)	M0	0	Blank(s)	Blank(s)	No	No	No	No	8246/3: Neuroendocrine carcinoma, NOS	Surgery performed	30	No systemic therapy and/or surgical procedures	No/Unknown	None/Unknown	Pancreas	Dead (attributable to this cancer dx)	Dead	67
335	62680555	49 years	Male	White	2012	Married (including common law)	C25.1-Body of pancreas	Well differentiated; Grade I	Well differentiated; Grade I	T3	Blank(s)	T3	T3	35	35	400	N0	N0	Blank(s)	N0	0	Blank(s)	13	0	Blank(s)	M0	M0	Blank(s)	M0	0	Blank(s)	Blank(s)	No	No	No	No	8246/3: Neuroendocrine carcinoma, NOS	Surgery performed	30	No systemic therapy and/or surgical procedures	No/Unknown	None/Unknown	Alive	Alive or dead of other cause	Alive	92
336	62684191	58 years	Male	White	2012	Married (including common law)	C25.1-Body of pancreas	Well differentiated; Grade I	Well differentiated; Grade I	T3	Blank(s)	T3	NA	20	20	400	N0	N0	Blank(s)	NA	0	Blank(s)	5	0	Blank(s)	M0	M0	Blank(s)	NA	0	Blank(s)	Blank(s)	No	No	No	No	8240/3: Carcinoid tumor, NOS	Surgery performed	36	No systemic therapy and/or surgical procedures	No/Unknown	None/Unknown	Alive	Alive or dead of other cause	Alive	92
337	1249451	69 years	Female	White	2012	Single (never married)	C25.0-Head of pancreas	Well differentiated; Grade I	Well differentiated; Grade I	T2	Blank(s)	T1	T1	20	20	100	N0	N0	Blank(s)	N0	0	Blank(s)	24	0	Blank(s)	M0	M0	Blank(s)	M0	0	Blank(s)	Blank(s)	No	No	No	No	8246/3: Neuroendocrine carcinoma, NOS	Surgery performed	37	No systemic therapy and/or surgical procedures	No/Unknown	None/Unknown	Alive	Alive or dead of other cause	Alive	92
338	11091539	20 years	Female	White	2012	Single (never married)	C25.2-Tail of pancreas	Moderately differentiated; Grade II	Moderately differentiated; Grade II	T2	Blank(s)	T1	T1	20	20	100	N0	N0	Blank(s)	N0	0	Blank(s)	9	0	Blank(s)	M0	M0	Blank(s)	M0	0	Blank(s)	Blank(s)	No	No	No	No	8246/3: Neuroendocrine carcinoma, NOS	Surgery performed	30	No systemic therapy and/or surgical procedures	No/Unknown	None/Unknown	Alive	Alive or dead of other cause	Alive	91
339	16561788	64 years	Female	White	2012	Married (including common law)	C25.2-Tail of pancreas	Moderately differentiated; Grade II	Moderately differentiated; Grade II	T2	Blank(s)	T1	NA	20	20	100	N0	N0	Blank(s)	NA	0	Blank(s)	1	0	Blank(s)	M0	M0	Blank(s)	NA	0	Blank(s)	Blank(s)	No	No	No	No	8249/3: Atypical carcinoid tumor	Surgery performed	30	No systemic therapy and/or surgical procedures	No/Unknown	None/Unknown	Alive	Alive or dead of other cause	Alive	95
340	22095099	58 years	Male	White	2012	Single (never married)	C25.2-Tail of pancreas	Moderately differentiated; Grade II	Moderately differentiated; Grade II	T2	Blank(s)	T1	T1	20	20	100	N0	N0	Blank(s)	N0	0	Blank(s)	5	0	Blank(s)	M0	M0	Blank(s)	M0	0	Blank(s)	Blank(s)	No	No	No	No	8246/3: Neuroendocrine carcinoma, NOS	Surgery performed	30	No systemic therapy and/or surgical procedures	No/Unknown	None/Unknown	Alive	Alive or dead of other cause	Alive	87
341	27314405	56 years	Female	White	2012	Married (including common law)	C25.2-Tail of pancreas	Well differentiated; Grade I	Well differentiated; Grade I	T2	Blank(s)	T1	T1	20	20	100	N0	N0	Blank(s)	N0	0	Blank(s)	3	0	Blank(s)	M0	M0	Blank(s)	M0	0	Blank(s)	Blank(s)	No	No	No	No	8246/3: Neuroendocrine carcinoma, NOS	Surgery performed	30	No systemic therapy and/or surgical procedures	No/Unknown	None/Unknown	Alive	Alive or dead of other cause	Alive	89
342	35645207	75 years	Female	White	2012	Divorced	C25.0-Head of pancreas	Well differentiated; Grade I	Well differentiated; Grade I	T2	Blank(s)	T1	T1	20	20	100	N0	N0	Blank(s)	N0	0	Blank(s)	4	0	Blank(s)	M0	M0	Blank(s)	M0	0	Blank(s)	Blank(s)	No	No	No	No	8246/3: Neuroendocrine carcinoma, NOS	Surgery performed	36	No systemic therapy and/or surgical procedures	No/Unknown	None/Unknown	Diseases of Heart	Alive or dead of other cause	Dead	6
343	46739350	54 years	Female	White	2012	Married (including common law)	C25.0-Head of pancreas	Well differentiated; Grade I	Well differentiated; Grade I	T2	Blank(s)	T1	T1	20	20	100	N0	N0	Blank(s)	N0	0	Blank(s)	14	0	Blank(s)	M0	M0	Blank(s)	M0	0	Blank(s)	Blank(s)	No	No	No	No	8246/3: Neuroendocrine carcinoma, NOS	Surgery performed	37	No systemic therapy and/or surgical procedures	No/Unknown	None/Unknown	Alive	Alive or dead of other cause	Alive	94
344	5678247	60 years	Male	White	2012	Single (never married)	C25.1-Body of pancreas	Well differentiated; Grade I	Well differentiated; Grade I	T2	Blank(s)	T2	T2	21	21	100	N0	N0	Blank(s)	N0	0	Blank(s)	2	0	Blank(s)	M0	M0	Blank(s)	M0	0	Blank(s)	Blank(s)	No	No	No	No	8246/3: Neuroendocrine carcinoma, NOS	Surgery performed	30	No systemic therapy and/or surgical procedures	No/Unknown	None/Unknown	Alive	Alive or dead of other cause	Alive	89
345	22091349	46 years	Female	Black	2012	Single (never married)	C25.0-Head of pancreas	Well differentiated; Grade I	Well differentiated; Grade I	T2	Blank(s)	T2	T2	21	21	200	N0	N0	Blank(s)	N0	0	Blank(s)	17	0	Blank(s)	M0	M0	Blank(s)	M0	0	Blank(s)	Blank(s)	No	No	No	No	8246/3: Neuroendocrine carcinoma, NOS	Surgery performed	30	No systemic therapy and/or surgical procedures	No/Unknown	None/Unknown	Alive	Alive or dead of other cause	Alive	87
346	24350928	56 years	Female	White	2012	Married (including common law)	C25.0-Head of pancreas	Moderately differentiated; Grade II	Moderately differentiated; Grade II	T2	Blank(s)	T2	NA	21	21	200	N0	N0	Blank(s)	NA	0	Blank(s)	3	0	Blank(s)	M0	M0	Blank(s)	NA	0	Blank(s)	Blank(s)	No	No	No	No	8150/3: Pancreatic endocrine tumor, malignant	Surgery performed	25	No systemic therapy and/or surgical procedures	No/Unknown	None/Unknown	Alive	Alive or dead of other cause	Alive	2
347	49977060	26 years	Female	White	2012	Single (never married)	C25.2-Tail of pancreas	Well differentiated; Grade I	Well differentiated; Grade I	T1	Blank(s)	T1	T1	2	2	100	N0	N0	Blank(s)	N0	0	Blank(s)	2	0	Blank(s)	M1	M1	Blank(s)	M1	40	Blank(s)	Blank(s)	No	No	Yes	No	8246/3: Neuroendocrine carcinoma, NOS	Surgery performed	30	No systemic therapy and/or surgical procedures	No/Unknown	None/Unknown	Alive	Alive or dead of other cause	Alive	86
348	1241997	74 years	Male	Asian or Pacific Islander	2012	Married (including common law)	C25.2-Tail of pancreas	Well differentiated; Grade I	Well differentiated; Grade I	T2	Blank(s)	T2	T2	22	22	100	N0	N0	Blank(s)	N0	0	Blank(s)	27	0	Blank(s)	M0	M0	Blank(s)	M0	0	Blank(s)	Blank(s)	No	No	No	No	8246/3: Neuroendocrine carcinoma, NOS	Surgery performed	30	No systemic therapy and/or surgical procedures	No/Unknown	None/Unknown	Alive	Alive or dead of other cause	Alive	93
349	35503802	62 years	Male	White	2012	Married (including common law)	C25.2-Tail of pancreas	Well differentiated; Grade I	Well differentiated; Grade I	T2	Blank(s)	T2	T2	22	22	100	N0	N0	Blank(s)	N0	0	Blank(s)	1	0	Blank(s)	M0	M0	Blank(s)	M0	0	Blank(s)	Blank(s)	No	No	No	No	8246/3: Neuroendocrine carcinoma, NOS	Surgery performed	30	No systemic therapy and/or surgical procedures	No/Unknown	None/Unknown	Alive	Alive or dead of other cause	Alive	94
350	35568879	75 years	Female	White	2012	Married (including common law)	C25.0-Head of pancreas	Well differentiated; Grade I	Well differentiated; Grade I	T2	Blank(s)	T2	T2	22	22	100	N0	N0	Blank(s)	N0	0	Blank(s)	13	0	Blank(s)	M0	M0	Blank(s)	M0	0	Blank(s)	Blank(s)	No	No	No	No	8246/3: Neuroendocrine carcinoma, NOS	Surgery performed	60	No systemic therapy and/or surgical procedures	No/Unknown	None/Unknown	Alive	Alive or dead of other cause	Alive	95
351	35575503	45 years	Male	White	2012	Married (including common law)	C25.2-Tail of pancreas	Well differentiated; Grade I	Well differentiated; Grade I	T2	Blank(s)	T2	T2	22	22	100	N0	N0	Blank(s)	N0	0	Blank(s)	11	0	Blank(s)	M0	M0	Blank(s)	M0	0	Blank(s)	Blank(s)	No	No	No	No	8246/3: Neuroendocrine carcinoma, NOS	Surgery performed	30	No systemic therapy and/or surgical procedures	No/Unknown	None/Unknown	Alive	Alive or dead of other cause	Alive	89
352	50001732	70 years	Female	Black	2012	Widowed	C25.0-Head of pancreas	Well differentiated; Grade I	Well differentiated; Grade I	T2	Blank(s)	T2	NA	22	22	100	N0	N0	Blank(s)	NA	0	Blank(s)	9	0	Blank(s)	M0	M0	Blank(s)	NA	0	Blank(s)	Blank(s)	No	No	No	No	8240/3: Carcinoid tumor, NOS	Surgery performed	37	No systemic therapy and/or surgical procedures	No/Unknown	None/Unknown	Pancreas	Dead (attributable to this cancer dx)	Dead	10
353	55035043	70 years	Male	White	2012	Divorced	C25.2-Tail of pancreas	Well differentiated; Grade I	Well differentiated; Grade I	T2	Blank(s)	T2	NA	22	22	150	N0	N0	Blank(s)	NA	0	Blank(s)	1	0	Blank(s)	M0	M0	Blank(s)	NA	0	Blank(s)	Blank(s)	No	No	No	No	8240/3: Carcinoid tumor, NOS	Surgery performed	30	No systemic therapy and/or surgical procedures	No/Unknown	None/Unknown	Alive	Alive or dead of other cause	Alive	93
354	49958888	65 years	Male	White	2012	Married (including common law)	C25.1-Body of pancreas	Well differentiated; Grade I	Well differentiated; Grade I	T1	Blank(s)	T1	T1	5	5	100	N0	N0	Blank(s)	N0	0	Blank(s)	7	0	Blank(s)	M0	M0	Blank(s)	M0	0	Blank(s)	Blank(s)	No	No	No	No	8246/3: Neuroendocrine carcinoma, NOS	Surgery performed	30	No systemic therapy and/or surgical procedures	No/Unknown	None/Unknown	Alive	Alive or dead of other cause	Alive	90
355	24351360	59 years	Female	White	2012	Single (never married)	C25.2-Tail of pancreas	Well differentiated; Grade I	Well differentiated; Grade I	T1	Blank(s)	T1	T1	6	6	100	N0	N0	Blank(s)	N0	0	Blank(s)	8	0	Blank(s)	M0	M0	Blank(s)	M0	0	Blank(s)	Blank(s)	No	No	No	No	8246/3: Neuroendocrine carcinoma, NOS	Surgery performed	36	No systemic therapy and/or surgical procedures	No/Unknown	None/Unknown	Alive	Alive or dead of other cause	Alive	85
356	35540423	69 years	Male	Black	2012	Married (including common law)	C25.7-Other specified parts of pancreas	Well differentiated; Grade I	Well differentiated; Grade I	T1	Blank(s)	T1	T1	6	6	100	N0	N0	Blank(s)	N0	0	Blank(s)	7	0	Blank(s)	M0	M0	Blank(s)	M0	0	Blank(s)	Blank(s)	No	No	No	No	8246/3: Neuroendocrine carcinoma, NOS	Surgery performed	30	No systemic therapy and/or surgical procedures	No/Unknown	None/Unknown	Alive	Alive or dead of other cause	Alive	93
357	55023428	52 years	Female	Black	2012	Single (never married)	C25.2-Tail of pancreas	Well differentiated; Grade I	Well differentiated; Grade I	T1	Blank(s)	T1	NA	6	6	100	N0	N0	Blank(s)	NA	0	Blank(s)	10	0	Blank(s)	M0	M0	Blank(s)	NA	0	Blank(s)	Blank(s)	No	No	No	No	8240/3: Carcinoid tumor, NOS	Surgery performed	30	No systemic therapy and/or surgical procedures	No/Unknown	None/Unknown	Alive	Alive or dead of other cause	Alive	86
358	1234724	57 years	Female	White	2012	Married (including common law)	C25.1-Body of pancreas	Well differentiated; Grade I	Well differentiated; Grade I	T1	Blank(s)	T1	T1	7	7	100	N0	N0	Blank(s)	N0	0	Blank(s)	3	0	Blank(s)	M0	M0	Blank(s)	M0	0	Blank(s)	Blank(s)	No	No	No	No	8246/3: Neuroendocrine carcinoma, NOS	Surgery performed	30	No systemic therapy and/or surgical procedures	No/Unknown	None/Unknown	Alive	Alive or dead of other cause	Alive	95
359	46794236	61 years	Female	White	2012	Married (including common law)	C25.4-Islets of Langerhans	Moderately differentiated; Grade II	Moderately differentiated; Grade II	T1	Blank(s)	T1	NA	7	7	100	N0	N0	Blank(s)	NA	0	Blank(s)	15	0	Blank(s)	M0	M0	Blank(s)	NA	0	Blank(s)	Blank(s)	No	No	No	No	8150/3: Pancreatic endocrine tumor, malignant	Surgery performed	37	No systemic therapy and/or surgical procedures	No/Unknown	None/Unknown	Alive	Alive or dead of other cause	Alive	85
360	55043028	62 years	Male	White	2012	Married (including common law)	C25.0-Head of pancreas	Well differentiated; Grade I	Well differentiated; Grade I	T1	Blank(s)	T1	T1	7	7	100	N0	N0	Blank(s)	N0	0	Blank(s)	17	0	Blank(s)	M0	M0	Blank(s)	M0	0	Blank(s)	Blank(s)	No	No	No	No	8246/3: Neuroendocrine carcinoma, NOS	Surgery performed	35	No systemic therapy and/or surgical procedures	No/Unknown	None/Unknown	Alive	Alive or dead of other cause	Alive	89
361	35523008	59 years	Male	White	2012	Married (including common law)	C25.2-Tail of pancreas	Well differentiated; Grade I	Well differentiated; Grade I	T2	Blank(s)	T2	T2	23	23	100	N0	N0	Blank(s)	N0	0	Blank(s)	27	0	Blank(s)	M0	M0	Blank(s)	M0	0	Blank(s)	Blank(s)	No	No	No	No	8246/3: Neuroendocrine carcinoma, NOS	Surgery performed	30	No systemic therapy and/or surgical procedures	No/Unknown	None/Unknown	Alive	Alive or dead of other cause	Alive	93
362	35538014	72 years	Male	White	2012	Married (including common law)	C25.2-Tail of pancreas	Moderately differentiated; Grade II	Moderately differentiated; Grade II	T1	Blank(s)	T1	T1	8	8	100	N0	N0	Blank(s)	N0	0	Blank(s)	4	0	Blank(s)	M0	M0	Blank(s)	M0	0	Blank(s)	Blank(s)	No	No	No	No	8246/3: Neuroendocrine carcinoma, NOS	Surgery performed	30	No systemic therapy and/or surgical procedures	No/Unknown	None/Unknown	Alive	Alive or dead of other cause	Alive	94
363	35597966	43 years	Male	Black	2012	Married (including common law)	C25.1-Body of pancreas	Well differentiated; Grade I	Well differentiated; Grade I	T1	Blank(s)	T1	T1	8	8	100	N0	N0	Blank(s)	N0	0	Blank(s)	7	0	Blank(s)	M0	M0	Blank(s)	M0	0	Blank(s)	Blank(s)	No	No	No	No	8246/3: Neuroendocrine carcinoma, NOS	Surgery performed	35	No systemic therapy and/or surgical procedures	No/Unknown	None/Unknown	Alive	Alive or dead of other cause	Alive	87
364	1261251	72 years	Female	White	2012	Divorced	C25.2-Tail of pancreas	Well differentiated; Grade I	Well differentiated; Grade I	T1	Blank(s)	T1	T1	9	9	100	N0	N0	Blank(s)	N0	0	Blank(s)	20	0	Blank(s)	M0	M0	Blank(s)	M0	0	Blank(s)	Blank(s)	No	No	No	No	8246/3: Neuroendocrine carcinoma, NOS	Surgery performed	30	No systemic therapy and/or surgical procedures	No/Unknown	None/Unknown	Alive	Alive or dead of other cause	Alive	62
365	35598040	60 years	Female	White	2012	Married (including common law)	C25.1-Body of pancreas	Well differentiated; Grade I	Well differentiated; Grade I	T1	Blank(s)	T1	T1	9	9	100	N0	N0	Blank(s)	N0	0	Blank(s)	10	0	Blank(s)	M0	M0	Blank(s)	M0	0	Blank(s)	Blank(s)	No	No	No	No	8246/3: Neuroendocrine carcinoma, NOS	Surgery performed	40	No systemic therapy and/or surgical procedures	No/Unknown	None/Unknown	Diseases of Heart	Alive or dead of other cause	Dead	75
366	54954436	56 years	Female	White	2012	Married (including common law)	C25.1-Body of pancreas	Well differentiated; Grade I	Well differentiated; Grade I	T1	Blank(s)	T1	T1	9	9	100	N0	N0	Blank(s)	N0	0	Blank(s)	2	0	Blank(s)	M0	M0	Blank(s)	M0	0	Blank(s)	Blank(s)	No	No	No	No	8246/3: Neuroendocrine carcinoma, NOS	Surgery performed	30	No systemic therapy and/or surgical procedures	No/Unknown	None/Unknown	Alive	Alive or dead of other cause	Alive	86
367	54973038	73 years	Male	White	2012	Married (including common law)	C25.2-Tail of pancreas	Well differentiated; Grade I	Well differentiated; Grade I	T1	Blank(s)	T1	NA	9	9	100	N0	N0	Blank(s)	NA	0	Blank(s)	3	0	Blank(s)	M0	M0	Blank(s)	NA	0	Blank(s)	Blank(s)	No	No	No	No	8240/3: Carcinoid tumor, NOS	Surgery performed	30	No systemic therapy and/or surgical procedures	No/Unknown	None/Unknown	Alive	Alive or dead of other cause	Alive	92
368	54977152	43 years	Female	Asian or Pacific Islander	2012	Married (including common law)	C25.1-Body of pancreas	Well differentiated; Grade I	Well differentiated; Grade I	T1	Blank(s)	T1	T1	9	9	300	N0	N0	Blank(s)	N0	0	Blank(s)	3	0	Blank(s)	M0	M0	Blank(s)	M0	0	Blank(s)	Blank(s)	No	No	No	No	8246/3: Neuroendocrine carcinoma, NOS	Surgery performed	30	No systemic therapy and/or surgical procedures	No/Unknown	None/Unknown	Alive	Alive or dead of other cause	Alive	91
369	5683185	45 years	Female	White	2012	Divorced	C25.0-Head of pancreas	Well differentiated; Grade I	Well differentiated; Grade I	T3	Blank(s)	T3	NA	36	36	440	N0	N0	Blank(s)	NA	0	Blank(s)	7	0	Blank(s)	M0	M0	Blank(s)	NA	0	Blank(s)	Blank(s)	No	No	No	No	8240/3: Carcinoid tumor, NOS	Surgery performed	37	No systemic therapy and/or surgical procedures	No/Unknown	None/Unknown	Alive	Alive or dead of other cause	Alive	95
370	20235426	37 years	Female	White	2012	Married (including common law)	C25.0-Head of pancreas	Well differentiated; Grade I	Well differentiated; Grade I	T3	Blank(s)	T3	T3	21	21	440	N0	N0	Blank(s)	N0	0	Blank(s)	9	0	Blank(s)	M0	M0	Blank(s)	M0	0	Blank(s)	Blank(s)	No	No	No	No	8246/3: Neuroendocrine carcinoma, NOS	Surgery performed	70	No systemic therapy and/or surgical procedures	No/Unknown	None/Unknown	Alive	Alive or dead of other cause	Alive	88
371	1245018	38 years	Female	White	2012	Single (never married)	C25.2-Tail of pancreas	Well differentiated; Grade I	Well differentiated; Grade I	T1	Blank(s)	T1	T1	10	10	100	N0	N0	Blank(s)	N0	0	Blank(s)	7	0	Blank(s)	M1	M1	Blank(s)	M1	40	Blank(s)	Blank(s)	No	No	Yes	No	8246/3: Neuroendocrine carcinoma, NOS	Surgery performed	30	Systemic therapy both before and after surgery	Yes	None/Unknown	Alive	Alive or dead of other cause	Alive	90
372	20234440	79 years	Male	White	2012	Married (including common law)	C25.0-Head of pancreas	Undifferentiated; anaplastic; Grade IV	Undifferentiated; anaplastic; Grade IV	T1	Blank(s)	T1	T1	10	10	100	N0	N0	Blank(s)	N0	0	Blank(s)	19	0	Blank(s)	M0	M0	Blank(s)	M0	0	Blank(s)	Blank(s)	No	No	No	No	8246/3: Neuroendocrine carcinoma, NOS	Surgery performed	70	No systemic therapy and/or surgical procedures	No/Unknown	None/Unknown	Diabetes Mellitus	Alive or dead of other cause	Dead	48
373	24338627	54 years	Female	Black	2012	Single (never married)	C25.2-Tail of pancreas	Well differentiated; Grade I	Well differentiated; Grade I	T1	Blank(s)	T1	T1	10	10	100	N0	N0	Blank(s)	N0	0	Blank(s)	12	0	Blank(s)	M0	M0	Blank(s)	M0	0	Blank(s)	Blank(s)	No	No	No	No	8246/3: Neuroendocrine carcinoma, NOS	Surgery performed	30	No systemic therapy and/or surgical procedures	No/Unknown	None/Unknown	Alive	Alive or dead of other cause	Alive	94
374	27316757	69 years	Male	White	2012	Married (including common law)	C25.0-Head of pancreas	Moderately differentiated; Grade II	Moderately differentiated; Grade II	T3	Blank(s)	T3	T3	75	75	440	N0	N0	Blank(s)	N0	0	Blank(s)	27	0	Blank(s)	M0	M0	Blank(s)	M0	0	Blank(s)	Blank(s)	No	No	No	No	8246/3: Neuroendocrine carcinoma, NOS	Surgery performed	37	No systemic therapy and/or surgical procedures	No/Unknown	None/Unknown	Alive	Alive or dead of other cause	Alive	94
375	35560191	43 years	Male	White	2012	Single (never married)	C25.0-Head of pancreas	Well differentiated; Grade I	Well differentiated; Grade I	T3	Blank(s)	T3	T3	25	25	440	N0	N0	Blank(s)	N0	0	Blank(s)	9	0	Blank(s)	M0	M0	Blank(s)	M0	0	Blank(s)	Blank(s)	No	No	No	No	8246/3: Neuroendocrine carcinoma, NOS	Surgery performed	37	No systemic therapy and/or surgical procedures	No/Unknown	None/Unknown	Alive	Alive or dead of other cause	Alive	23
376	35605288	46 years	Female	Black	2012	Married (including common law)	C25.0-Head of pancreas	Moderately differentiated; Grade II	Moderately differentiated; Grade II	T3	Blank(s)	T3	T3	71	71	440	N0	N0	Blank(s)	N0	0	Blank(s)	5	0	Blank(s)	M1	M1	Blank(s)	M1	40	Blank(s)	Blank(s)	No	No	Yes	No	8246/3: Neuroendocrine carcinoma, NOS	Surgery performed	37	Systemic therapy after surgery	Yes	None/Unknown	Pancreas	Dead (attributable to this cancer dx)	Dead	26
377	22088578	66 years	Female	White	2012	Married (including common law)	C25.2-Tail of pancreas	Well differentiated; Grade I	Well differentiated; Grade I	T2	Blank(s)	T2	T2	25	25	100	N0	N0	Blank(s)	N0	0	Blank(s)	6	0	Blank(s)	M0	M0	Blank(s)	M0	0	Blank(s)	Blank(s)	No	No	No	No	8246/3: Neuroendocrine carcinoma, NOS	Surgery performed	30	No systemic therapy and/or surgical procedures	No/Unknown	None/Unknown	Alive	Alive or dead of other cause	Alive	91
378	46753668	43 years	Female	White	2012	Married (including common law)	C25.0-Head of pancreas	Well differentiated; Grade I	Well differentiated; Grade I	T3	Blank(s)	T3	NA	80	80	440	N0	N0	Blank(s)	NA	0	Blank(s)	18	0	Blank(s)	M1	M1	Blank(s)	NA	40	Blank(s)	Blank(s)	No	No	Yes	No	8240/3: Carcinoid tumor, NOS	Surgery performed	40	Systemic therapy before surgery	Yes	None/Unknown	Alive	Alive or dead of other cause	Alive	88
379	26750524	52 years	Female	White	2012	Married (including common law)	C25.2-Tail of pancreas	Well differentiated; Grade I	Well differentiated; Grade I	T2	Blank(s)	T2	NA	25	25	100	N0	N0	Blank(s)	NA	0	Blank(s)	12	0	Blank(s)	M0	M0	Blank(s)	NA	0	Blank(s)	Blank(s)	No	No	No	No	8240/3: Carcinoid tumor, NOS	Surgery performed	30	No systemic therapy and/or surgical procedures	No/Unknown	Recommended, unknown if administered	Alive	Alive or dead of other cause	Alive	84
380	46758735	40 years	Male	Black	2012	Single (never married)	C25.0-Head of pancreas	Well differentiated; Grade I	Well differentiated; Grade I	T3	Blank(s)	T3	NA	80	80	440	N0	N0	Blank(s)	NA	0	Blank(s)	7	0	Blank(s)	M0	M0	Blank(s)	NA	0	Blank(s)	Blank(s)	No	No	No	No	8240/3: Carcinoid tumor, NOS	Surgery performed	37	No systemic therapy and/or surgical procedures	No/Unknown	None/Unknown	Alive	Alive or dead of other cause	Alive	86
381	27476038	49 years	Female	Asian or Pacific Islander	2012	Married (including common law)	C25.0-Head of pancreas	Well differentiated; Grade I	Well differentiated; Grade I	T2	Blank(s)	T2	T2	25	25	200	N0	N0	Blank(s)	N0	0	Blank(s)	11	0	Blank(s)	M0	M0	Blank(s)	M0	0	Blank(s)	Blank(s)	No	No	No	No	8246/3: Neuroendocrine carcinoma, NOS	Surgery performed	37	No systemic therapy and/or surgical procedures	No/Unknown	None/Unknown	Alive	Alive or dead of other cause	Alive	74
382	46742244	50 years	Female	White	2012	Married (including common law)	C25.0-Head of pancreas	Moderately differentiated; Grade II	Moderately differentiated; Grade II	T2	Blank(s)	T2	NA	25	25	100	N0	N0	Blank(s)	NA	0	Blank(s)	15	0	Blank(s)	M0	M0	Blank(s)	NA	0	Blank(s)	Blank(s)	No	No	No	No	8249/3: Atypical carcinoid tumor	Surgery performed	37	No systemic therapy and/or surgical procedures	No/Unknown	None/Unknown	Alive	Alive or dead of other cause	Alive	89
383	49958575	26 years	Male	White	2012	Married (including common law)	C25.0-Head of pancreas	Well differentiated; Grade I	Well differentiated; Grade I	T2	Blank(s)	T2	T2	25	25	100	N0	N0	Blank(s)	N0	0	Blank(s)	10	0	Blank(s)	M0	M0	Blank(s)	M0	0	Blank(s)	Blank(s)	No	No	No	No	8246/3: Neuroendocrine carcinoma, NOS	Surgery performed	25	No systemic therapy and/or surgical procedures	No/Unknown	None/Unknown	Alive	Alive or dead of other cause	Alive	93
384	54930539	69 years	Male	White	2012	Married (including common law)	C25.0-Head of pancreas	Well differentiated; Grade I	Well differentiated; Grade I	T3	Blank(s)	T3	T3	25	25	440	N0	N0	Blank(s)	N0	0	Blank(s)	4	0	Blank(s)	M0	M0	Blank(s)	M0	0	Blank(s)	Blank(s)	No	No	No	No	8246/3: Neuroendocrine carcinoma, NOS	Surgery performed	36	No systemic therapy and/or surgical procedures	No/Unknown	None/Unknown	Alive	Alive or dead of other cause	Alive	91
385	5660954	55 years	Male	White	2012	Married (including common law)	C25.8-Overlapping lesion of pancreas	Well differentiated; Grade I	Well differentiated; Grade I	T1	Blank(s)	T1	T1	11	11	100	N0	N0	Blank(s)	N0	0	Blank(s)	6	0	Blank(s)	M0	M0	Blank(s)	M0	0	Blank(s)	Blank(s)	No	No	No	No	8246/3: Neuroendocrine carcinoma, NOS	Surgery performed	30	No systemic therapy and/or surgical procedures	No/Unknown	None/Unknown	Alive	Alive or dead of other cause	Alive	87
386	5679253	75 years	Male	White	2012	Married (including common law)	C25.1-Body of pancreas	Well differentiated; Grade I	Well differentiated; Grade I	T1	Blank(s)	T1	T1	11	11	100	N0	N0	Blank(s)	N0	0	Blank(s)	16	0	Blank(s)	M0	M0	Blank(s)	M0	0	Blank(s)	Blank(s)	No	No	No	No	8246/3: Neuroendocrine carcinoma, NOS	Surgery performed	30	No systemic therapy and/or surgical procedures	No/Unknown	None/Unknown	Alive	Alive or dead of other cause	Alive	85
387	11067593	62 years	Female	Asian or Pacific Islander	2012	Married (including common law)	C25.7-Other specified parts of pancreas	Well differentiated; Grade I	Well differentiated; Grade I	T1	Blank(s)	T1	T1	11	11	100	N0	N0	Blank(s)	N0	0	Blank(s)	6	0	Blank(s)	M0	M0	Blank(s)	M0	0	Blank(s)	Blank(s)	No	No	No	No	8246/3: Neuroendocrine carcinoma, NOS	Surgery performed	30	No systemic therapy and/or surgical procedures	No/Unknown	None/Unknown	Alive	Alive or dead of other cause	Alive	85
388	24350932	50 years	Male	White	2012	Married (including common law)	C25.2-Tail of pancreas	Well differentiated; Grade I	Well differentiated; Grade I	T1	Blank(s)	T1	T1	11	11	100	N0	N0	Blank(s)	N0	0	Blank(s)	10	0	Blank(s)	M0	M0	Blank(s)	M0	0	Blank(s)	Blank(s)	No	No	No	No	8246/3: Neuroendocrine carcinoma, NOS	Surgery performed	30	No systemic therapy and/or surgical procedures	No/Unknown	None/Unknown	Alive	Alive or dead of other cause	Alive	86
389	49962018	69 years	Male	White	2012	Married (including common law)	C25.9-Pancreas, NOS	Well differentiated; Grade I	Well differentiated; Grade I	T1	Blank(s)	T1	T1	11	11	100	N0	N0	Blank(s)	N0	0	Blank(s)	5	0	Blank(s)	M0	M0	Blank(s)	M0	0	Blank(s)	Blank(s)	No	No	No	No	8246/3: Neuroendocrine carcinoma, NOS	Surgery performed	30	No systemic therapy and/or surgical procedures	No/Unknown	None/Unknown	Alive	Alive or dead of other cause	Alive	89
390	35590070	54 years	Male	White	2012	Married (including common law)	C25.2-Tail of pancreas	Well differentiated; Grade I	Well differentiated; Grade I	T2	Blank(s)	T2	T2	27	27	100	N0	N0	Blank(s)	N0	0	Blank(s)	1	0	Blank(s)	M0	M0	Blank(s)	M0	0	Blank(s)	Blank(s)	No	No	No	No	8246/3: Neuroendocrine carcinoma, NOS	Surgery performed	30	No systemic therapy and/or surgical procedures	No/Unknown	None/Unknown	Alive	Alive or dead of other cause	Alive	89
391	22091090	81 years	Female	White	2012	Widowed	C25.7-Other specified parts of pancreas	Well differentiated; Grade I	Well differentiated; Grade I	T1	Blank(s)	T1	T1	12	12	100	N0	N0	Blank(s)	N0	0	Blank(s)	1	0	Blank(s)	M0	M0	Blank(s)	M0	0	Blank(s)	Blank(s)	No	No	No	No	8246/3: Neuroendocrine carcinoma, NOS	Surgery performed	30	No systemic therapy and/or surgical procedures	No/Unknown	None/Unknown	Alive	Alive or dead of other cause	Alive	86
392	35634778	49 years	Female	White	2012	Single (never married)	C25.8-Overlapping lesion of pancreas	Well differentiated; Grade I	Well differentiated; Grade I	T1	Blank(s)	T1	NA	12	12	100	N0	N0	Blank(s)	NA	0	Blank(s)	6	0	Blank(s)	M0	M0	Blank(s)	NA	0	Blank(s)	Blank(s)	No	No	No	No	8240/3: Carcinoid tumor, NOS	Surgery performed	30	No systemic therapy and/or surgical procedures	No/Unknown	None/Unknown	Alive	Alive or dead of other cause	Alive	85
393	24347836	80 years	Female	White	2012	Married (including common law)	C25.2-Tail of pancreas	Well differentiated; Grade I	Well differentiated; Grade I	T2	Blank(s)	T2	T2	28	28	200	N0	N0	Blank(s)	N0	0	Blank(s)	13	0	Blank(s)	M0	M0	Blank(s)	M0	0	Blank(s)	Blank(s)	No	No	No	No	8246/3: Neuroendocrine carcinoma, NOS	Surgery performed	60	No systemic therapy and/or surgical procedures	No/Unknown	None/Unknown	Cerebrovascular Diseases	Alive or dead of other cause	Dead	48
394	62694451	75 years	Male	White	2012	Divorced	C25.2-Tail of pancreas	Well differentiated; Grade I	Well differentiated; Grade I	T1	Blank(s)	T1	NA	12	12	100	N0	N0	Blank(s)	NA	0	Blank(s)	5	0	Blank(s)	M0	M0	Blank(s)	NA	0	Blank(s)	Blank(s)	No	No	No	No	8240/3: Carcinoid tumor, NOS	Surgery performed	30	No systemic therapy and/or surgical procedures	No/Unknown	None/Unknown	Alive	Alive or dead of other cause	Alive	86
395	62703770	71 years	Female	Black	2012	Widowed	C25.0-Head of pancreas	Well differentiated; Grade I	Well differentiated; Grade I	T2	Blank(s)	T2	T2	28	28	100	N0	N0	Blank(s)	N0	0	Blank(s)	10	0	Blank(s)	M1	M1	Blank(s)	M1	40	Blank(s)	Blank(s)	No	No	No	No	8246/3: Neuroendocrine carcinoma, NOS	Surgery performed	36	Systemic therapy after surgery	Yes	None/Unknown	Alive	Alive or dead of other cause	Alive	89
396	24345673	59 years	Male	White	2012	Divorced	C25.9-Pancreas, NOS	Well differentiated; Grade I	Well differentiated; Grade I	T3	Blank(s)	T3	T3	50	50	450	N0	N0	Blank(s)	N0	0	Blank(s)	40	0	Blank(s)	M0	M0	Blank(s)	M0	0	Blank(s)	Blank(s)	No	No	No	No	8246/3: Neuroendocrine carcinoma, NOS	Surgery performed	37	No systemic therapy and/or surgical procedures	No/Unknown	None/Unknown	Alive	Alive or dead of other cause	Alive	89
397	62751355	62 years	Male	White	2012	Married (including common law)	C25.2-Tail of pancreas	Well differentiated; Grade I	Well differentiated; Grade I	T2	Blank(s)	T2	NA	28	28	100	N0	N0	Blank(s)	NA	0	Blank(s)	1	0	Blank(s)	M0	M0	Blank(s)	NA	0	Blank(s)	Blank(s)	No	No	No	No	8240/3: Carcinoid tumor, NOS	Surgery performed	30	No systemic therapy and/or surgical procedures	No/Unknown	None/Unknown	Other Cause of Death	Alive or dead of other cause	Dead	62
398	35642838	61 years	Female	White	2012	Single (never married)	C25.7-Other specified parts of pancreas	Moderately differentiated; Grade II	Moderately differentiated; Grade II	T2	Blank(s)	T2	T2	29	29	100	N0	N0	Blank(s)	N0	0	Blank(s)	21	0	Blank(s)	M0	M0	Blank(s)	M0	0	Blank(s)	Blank(s)	No	No	No	No	8246/3: Neuroendocrine carcinoma, NOS	Surgery performed	36	No systemic therapy and/or surgical procedures	No/Unknown	None/Unknown	Alive	Alive or dead of other cause	Alive	84
399	1269639	43 years	Female	White	2012	Married (including common law)	C25.1-Body of pancreas	Well differentiated; Grade I	Well differentiated; Grade I	T1	Blank(s)	T1	T1	13	13	300	N0	N0	Blank(s)	N0	0	Blank(s)	4	0	Blank(s)	M0	M0	Blank(s)	M0	0	Blank(s)	Blank(s)	No	No	No	No	8246/3: Neuroendocrine carcinoma, NOS	Surgery performed	35	No systemic therapy and/or surgical procedures	No/Unknown	None/Unknown	Alive	Alive or dead of other cause	Alive	84
400	16185070	65 years	Male	White	2012	Married (including common law)	C25.2-Tail of pancreas	Well differentiated; Grade I	Well differentiated; Grade I	T1	Blank(s)	T1	NA	13	13	100	N0	N0	Blank(s)	NA	0	Blank(s)	1	0	Blank(s)	M0	M0	Blank(s)	NA	0	Blank(s)	Blank(s)	No	No	No	No	8240/3: Carcinoid tumor, NOS	Surgery performed	30	No systemic therapy and/or surgical procedures	No/Unknown	None/Unknown	Alive	Alive or dead of other cause	Alive	87
401	27301215	55 years	Male	White	2012	Single (never married)	C25.0-Head of pancreas	Well differentiated; Grade I	Well differentiated; Grade I	T1	Blank(s)	T1	T1	13	13	100	N0	N0	Blank(s)	N0	0	Blank(s)	22	0	Blank(s)	M0	M0	Blank(s)	M0	0	Blank(s)	Blank(s)	No	No	No	No	8246/3: Neuroendocrine carcinoma, NOS	Surgery performed	37	No systemic therapy and/or surgical procedures	No/Unknown	None/Unknown	Alive	Alive or dead of other cause	Alive	91
402	27517731	72 years	Female	Black	2012	Widowed	C25.1-Body of pancreas	Well differentiated; Grade I	Well differentiated; Grade I	T1	Blank(s)	T1	NA	13	13	100	N0	N0	Blank(s)	NA	0	Blank(s)	1	0	Blank(s)	M0	M0	Blank(s)	NA	0	Blank(s)	Blank(s)	No	No	No	No	8240/3: Carcinoid tumor, NOS	Surgery performed	30	No systemic therapy and/or surgical procedures	No/Unknown	None/Unknown	Alive	Alive or dead of other cause	Alive	88
403	35548028	53 years	Female	White	2012	Married (including common law)	C25.0-Head of pancreas	Well differentiated; Grade I	Well differentiated; Grade I	T1	Blank(s)	T1	NA	13	13	100	N0	N0	Blank(s)	NA	0	Blank(s)	10	0	Blank(s)	M0	M0	Blank(s)	NA	0	Blank(s)	Blank(s)	No	No	No	No	8240/3: Carcinoid tumor, NOS	Surgery performed	36	No systemic therapy and/or surgical procedures	No/Unknown	None/Unknown	Alive	Alive or dead of other cause	Alive	91
404	35613993	47 years	Female	White	2012	Married (including common law)	C25.2-Tail of pancreas	Well differentiated; Grade I	Well differentiated; Grade I	T1	Blank(s)	T1	T1	13	13	100	N0	N0	Blank(s)	N0	0	Blank(s)	18	0	Blank(s)	M0	M0	Blank(s)	M0	0	Blank(s)	Blank(s)	No	No	No	No	8246/3: Neuroendocrine carcinoma, NOS	Surgery performed	30	No systemic therapy and/or surgical procedures	No/Unknown	None/Unknown	Alive	Alive or dead of other cause	Alive	42
405	5660707	23 years	Female	White	2012	Single (never married)	C25.0-Head of pancreas	Well differentiated; Grade I	Well differentiated; Grade I	T2	Blank(s)	T2	T2	30	30	100	N0	N0	Blank(s)	N0	0	Blank(s)	16	0	Blank(s)	M0	M0	Blank(s)	M0	0	Blank(s)	Blank(s)	No	No	No	No	8246/3: Neuroendocrine carcinoma, NOS	Surgery performed	36	No systemic therapy and/or surgical procedures	No/Unknown	None/Unknown	Alive	Alive or dead of other cause	Alive	90
406	16494197	52 years	Female	White	2012	Unmarried or Domestic Partner	C25.2-Tail of pancreas	Well differentiated; Grade I	Well differentiated; Grade I	T2	Blank(s)	T2	NA	30	30	100	N0	N0	Blank(s)	NA	0	Blank(s)	3	0	Blank(s)	M0	M0	Blank(s)	NA	0	Blank(s)	Blank(s)	No	No	No	No	8240/3: Carcinoid tumor, NOS	Surgery performed	30	No systemic therapy and/or surgical procedures	No/Unknown	None/Unknown	Alive	Alive or dead of other cause	Alive	86
407	20227608	68 years	Male	White	2012	Married (including common law)	C25.7-Other specified parts of pancreas	Well differentiated; Grade I	Well differentiated; Grade I	T2	Blank(s)	T2	NA	30	30	100	N0	N0	Blank(s)	NA	0	Blank(s)	1	0	Blank(s)	M0	M0	Blank(s)	NA	0	Blank(s)	Blank(s)	No	No	No	No	8240/3: Carcinoid tumor, NOS	Surgery performed	30	No systemic therapy and/or surgical procedures	No/Unknown	None/Unknown	Diseases of Heart	Alive or dead of other cause	Dead	70
408	24347854	78 years	Female	White	2012	Widowed	C25.0-Head of pancreas	Well differentiated; Grade I	Well differentiated; Grade I	T2	Blank(s)	T2	NA	30	30	200	N0	N0	Blank(s)	NA	0	Blank(s)	16	0	Blank(s)	M0	M0	Blank(s)	NA	0	Blank(s)	Blank(s)	No	No	No	No	8240/3: Carcinoid tumor, NOS	Surgery performed	37	No systemic therapy and/or surgical procedures	No/Unknown	None/Unknown	Diseases of Heart	Alive or dead of other cause	Dead	64
409	35720259	66 years	Female	White	2012	Married (including common law)	C25.0-Head of pancreas	Moderately differentiated; Grade II	Moderately differentiated; Grade II	T2	Blank(s)	T2	T2	30	30	100	N0	N0	Blank(s)	N0	0	Blank(s)	25	0	Blank(s)	M0	M0	Blank(s)	M0	0	Blank(s)	Blank(s)	No	No	No	No	8246/3: Neuroendocrine carcinoma, NOS	Surgery performed	37	No systemic therapy and/or surgical procedures	No/Unknown	None/Unknown	Alive	Alive or dead of other cause	Alive	92
410	49987218	57 years	Female	Black	2012	Single (never married)	C25.0-Head of pancreas	Well differentiated; Grade I	Well differentiated; Grade I	T2	Blank(s)	T2	NA	30	30	100	N0	N0	Blank(s)	NA	0	Blank(s)	22	0	Blank(s)	M0	M0	Blank(s)	NA	0	Blank(s)	Blank(s)	No	No	No	No	8240/3: Carcinoid tumor, NOS	Surgery performed	35	No systemic therapy and/or surgical procedures	No/Unknown	None/Unknown	Alive	Alive or dead of other cause	Alive	84
411	14164701	70 years	Female	White	2012	Married (including common law)	C25.9-Pancreas, NOS	Well differentiated; Grade I	Well differentiated; Grade I	T1	Blank(s)	T1	NA	14	14	100	N0	N0	Blank(s)	NA	0	Blank(s)	10	0	Blank(s)	M0	M0	Blank(s)	NA	0	Blank(s)	Blank(s)	No	No	No	No	8240/3: Carcinoid tumor, NOS	Surgery performed	30	No systemic therapy and/or surgical procedures	No/Unknown	None/Unknown	Alive	Alive or dead of other cause	Alive	85
412	16496610	60 years	Male	White	2012	Married (including common law)	C25.2-Tail of pancreas	Well differentiated; Grade I	Well differentiated; Grade I	T1	Blank(s)	T1	NA	14	14	100	N0	N0	Blank(s)	NA	0	Blank(s)	1	0	Blank(s)	M0	M0	Blank(s)	NA	0	Blank(s)	Blank(s)	No	No	No	No	8240/3: Carcinoid tumor, NOS	Surgery performed	40	No systemic therapy and/or surgical procedures	No/Unknown	None/Unknown	Alive	Alive or dead of other cause	Alive	87
413	22091892	65 years	Male	White	2012	Married (including common law)	C25.2-Tail of pancreas	Well differentiated; Grade I	Well differentiated; Grade I	T1	Blank(s)	T1	NA	14	14	150	N0	N0	Blank(s)	NA	0	Blank(s)	16	0	Blank(s)	M0	M0	Blank(s)	NA	0	Blank(s)	Blank(s)	No	No	No	No	8240/3: Carcinoid tumor, NOS	Surgery performed	30	No systemic therapy and/or surgical procedures	No/Unknown	None/Unknown	Alive	Alive or dead of other cause	Alive	90
414	35602254	73 years	Male	White	2012	Married (including common law)	C25.0-Head of pancreas	Poorly differentiated; Grade III	Poorly differentiated; Grade III	T1	Blank(s)	T1	T1	14	14	100	N0	N0	Blank(s)	N0	0	Blank(s)	20	0	Blank(s)	M0	M0	Blank(s)	M0	0	Blank(s)	Blank(s)	No	No	No	No	8246/3: Neuroendocrine carcinoma, NOS	Surgery performed	37	Systemic therapy after surgery	Yes	None/Unknown	Alive	Alive or dead of other cause	Alive	86
415	54912776	58 years	Female	Black	2012	Married (including common law)	C25.1-Body of pancreas	Well differentiated; Grade I	Well differentiated; Grade I	T1	Blank(s)	T1	T1	14	14	150	N0	N0	Blank(s)	N0	0	Blank(s)	6	0	Blank(s)	M0	M0	Blank(s)	M0	0	Blank(s)	Blank(s)	No	No	No	No	8246/3: Neuroendocrine carcinoma, NOS	Surgery performed	30	No systemic therapy and/or surgical procedures	No/Unknown	None/Unknown	Alive	Alive or dead of other cause	Alive	92
416	35564658	61 years	Female	White	2012	Separated	C25.0-Head of pancreas	Well differentiated; Grade I	Well differentiated; Grade I	T2	Blank(s)	T2	T2	32	32	100	N0	N0	Blank(s)	N0	0	Blank(s)	3	0	Blank(s)	M1	M1	Blank(s)	M1	40	Blank(s)	Blank(s)	Yes	No	Yes	No	8246/3: Neuroendocrine carcinoma, NOS	Surgery performed	60	Systemic therapy after surgery	Yes	None/Unknown	Pancreas	Dead (attributable to this cancer dx)	Dead	63
417	54973577	39 years	Male	White	2012	Married (including common law)	C25.2-Tail of pancreas	Well differentiated; Grade I	Well differentiated; Grade I	T2	Blank(s)	T2	T2	32	32	100	N0	N0	Blank(s)	N0	0	Blank(s)	7	0	Blank(s)	M0	M0	Blank(s)	M0	0	Blank(s)	Blank(s)	No	No	No	No	8246/3: Neuroendocrine carcinoma, NOS	Surgery performed	30	No systemic therapy and/or surgical procedures	No/Unknown	None/Unknown	Alive	Alive or dead of other cause	Alive	85
418	62694597	53 years	Male	Black	2012	Married (including common law)	C25.1-Body of pancreas	Moderately differentiated; Grade II	Moderately differentiated; Grade II	T2	Blank(s)	T2	T2	32	32	100	N0	N0	Blank(s)	N0	0	Blank(s)	7	0	Blank(s)	M0	M0	Blank(s)	M0	0	Blank(s)	Blank(s)	No	No	No	No	8246/3: Neuroendocrine carcinoma, NOS	Surgery performed	30	No systemic therapy and/or surgical procedures	No/Unknown	None/Unknown	Alive	Alive or dead of other cause	Alive	85
419	16501645	56 years	Female	White	2012	Married (including common law)	C25.0-Head of pancreas	Well differentiated; Grade I	Well differentiated; Grade I	T1	Blank(s)	T1	NA	15	15	100	N0	N0	Blank(s)	NA	0	Blank(s)	17	0	Blank(s)	M0	M0	Blank(s)	NA	0	Blank(s)	Blank(s)	No	No	No	No	8240/3: Carcinoid tumor, NOS	Surgery performed	37	No systemic therapy and/or surgical procedures	No/Unknown	None/Unknown	Alive	Alive or dead of other cause	Alive	85
420	24335108	62 years	Male	White	2012	Married (including common law)	C25.0-Head of pancreas	Moderately differentiated; Grade II	Moderately differentiated; Grade II	T3	Blank(s)	T3	T3	40	40	540	N0	N0	Blank(s)	N0	0	Blank(s)	21	0	Blank(s)	M1	M1	Blank(s)	M1	40	Blank(s)	Blank(s)	No	No	Yes	No	8246/3: Neuroendocrine carcinoma, NOS	Surgery performed	37	Systemic therapy both before and after surgery	Yes	None/Unknown	Pancreas	Dead (attributable to this cancer dx)	Dead	64
421	27329571	83 years	Female	Asian or Pacific Islander	2012	Married (including common law)	C25.2-Tail of pancreas	Well differentiated; Grade I	Well differentiated; Grade I	T1	Blank(s)	T1	NA	15	15	100	N0	N0	Blank(s)	NA	0	Blank(s)	3	0	Blank(s)	M0	M0	Blank(s)	NA	0	Blank(s)	Blank(s)	No	No	No	No	8240/3: Carcinoid tumor, NOS	Surgery performed	36	No systemic therapy and/or surgical procedures	No/Unknown	None/Unknown	Alive	Alive or dead of other cause	Alive	85
422	27352006	73 years	Female	White	2012	Married (including common law)	C25.2-Tail of pancreas	Well differentiated; Grade I	Well differentiated; Grade I	T1	Blank(s)	T1	T1	15	15	100	N0	N0	Blank(s)	N0	0	Blank(s)	10	0	Blank(s)	M0	M0	Blank(s)	M0	0	Blank(s)	Blank(s)	No	No	No	No	8246/3: Neuroendocrine carcinoma, NOS	Surgery performed	30	No systemic therapy and/or surgical procedures	No/Unknown	None/Unknown	Alive	Alive or dead of other cause	Alive	85
423	31973297	67 years	Male	White	2012	Married (including common law)	C25.0-Head of pancreas	Moderately differentiated; Grade II	Moderately differentiated; Grade II	T1	Blank(s)	T1	T1	15	15	100	N0	N0	Blank(s)	N0	0	Blank(s)	13	0	Blank(s)	M0	M0	Blank(s)	M0	0	Blank(s)	Blank(s)	No	No	No	No	8246/3: Neuroendocrine carcinoma, NOS	Surgery performed	36	No systemic therapy and/or surgical procedures	No/Unknown	None/Unknown	Alive	Alive or dead of other cause	Alive	91
424	35523826	59 years	Female	Black	2012	Single (never married)	C25.0-Head of pancreas	Well differentiated; Grade I	Well differentiated; Grade I	T1	Blank(s)	T1	NA	15	15	150	N0	N0	Blank(s)	NA	0	Blank(s)	7	0	Blank(s)	M0	M0	Blank(s)	NA	0	Blank(s)	Blank(s)	No	No	No	No	8240/3: Carcinoid tumor, NOS	Surgery performed	37	No systemic therapy and/or surgical procedures	No/Unknown	None/Unknown	Alive	Alive or dead of other cause	Alive	91
425	35566359	65 years	Male	White	2012	Married (including common law)	C25.1-Body of pancreas	Well differentiated; Grade I	Well differentiated; Grade I	T1	Blank(s)	T1	T1	15	15	100	N0	N0	Blank(s)	N0	0	Blank(s)	6	0	Blank(s)	M0	M0	Blank(s)	M0	0	Blank(s)	Blank(s)	No	No	No	No	8246/3: Neuroendocrine carcinoma, NOS	Surgery performed	37	No systemic therapy and/or surgical procedures	No/Unknown	None/Unknown	Alive	Alive or dead of other cause	Alive	91
426	35590861	49 years	Male	White	2012	Married (including common law)	C25.0-Head of pancreas	Undifferentiated; anaplastic; Grade IV	Undifferentiated; anaplastic; Grade IV	T1	Blank(s)	T1	T1	15	15	100	N0	N0	Blank(s)	N0	0	Blank(s)	7	0	Blank(s)	M0	M0	Blank(s)	M0	0	Blank(s)	Blank(s)	No	No	No	No	8246/3: Neuroendocrine carcinoma, NOS	Surgery performed	37	No systemic therapy and/or surgical procedures	No/Unknown	None/Unknown	Alive	Alive or dead of other cause	Alive	91
427	46745539	55 years	Male	White	2012	Single (never married)	C25.1-Body of pancreas	Well differentiated; Grade I	Well differentiated; Grade I	T1	Blank(s)	T1	NA	15	15	100	N0	N0	Blank(s)	NA	0	Blank(s)	3	0	Blank(s)	M0	M0	Blank(s)	NA	0	Blank(s)	Blank(s)	No	No	No	No	8240/3: Carcinoid tumor, NOS	Surgery performed	30	No systemic therapy and/or surgical procedures	No/Unknown	None/Unknown	Alive	Alive or dead of other cause	Alive	90
428	46749031	83 years	Female	White	2012	Widowed	C25.0-Head of pancreas	Well differentiated; Grade I	Well differentiated; Grade I	T1	Blank(s)	T1	NA	15	15	100	N0	N0	Blank(s)	NA	0	Blank(s)	20	0	Blank(s)	M0	M0	Blank(s)	NA	0	Blank(s)	Blank(s)	No	No	No	No	8150/3: Pancreatic endocrine tumor, malignant	Surgery performed	37	No systemic therapy and/or surgical procedures	No/Unknown	None/Unknown	Alive	Alive or dead of other cause	Alive	90
429	54988555	58 years	Male	White	2012	Married (including common law)	C25.2-Tail of pancreas	Well differentiated; Grade I	Well differentiated; Grade I	T1	Blank(s)	T1	NA	15	15	100	N0	N0	Blank(s)	NA	0	Blank(s)	7	0	Blank(s)	M0	M0	Blank(s)	NA	0	Blank(s)	Blank(s)	No	No	No	No	8150/3: Pancreatic endocrine tumor, malignant	Surgery performed	36	No systemic therapy and/or surgical procedures	No/Unknown	None/Unknown	Alive	Alive or dead of other cause	Alive	90
430	55457724	47 years	Female	White	2012	Single (never married)	C25.0-Head of pancreas	Well differentiated; Grade I	Well differentiated; Grade I	T1	Blank(s)	T1	NA	15	15	100	N0	N0	Blank(s)	NA	0	Blank(s)	12	0	Blank(s)	M0	M0	Blank(s)	NA	0	Blank(s)	Blank(s)	No	No	No	No	8240/3: Carcinoid tumor, NOS	Surgery performed	37	No systemic therapy and/or surgical procedures	No/Unknown	None/Unknown	Alive	Alive or dead of other cause	Alive	86
431	62685776	59 years	Male	White	2012	Married (including common law)	C25.0-Head of pancreas	Well differentiated; Grade I	Well differentiated; Grade I	T1	Blank(s)	T1	T1	15	15	100	N0	N0	Blank(s)	N0	0	Blank(s)	11	0	Blank(s)	M0	M0	Blank(s)	M0	0	Blank(s)	Blank(s)	No	No	No	No	8246/3: Neuroendocrine carcinoma, NOS	Surgery performed	60	No systemic therapy and/or surgical procedures	No/Unknown	None/Unknown	Alive	Alive or dead of other cause	Alive	88
432	62864307	45 years	Female	White	2012	Married (including common law)	C25.0-Head of pancreas	Well differentiated; Grade I	Well differentiated; Grade I	T1	Blank(s)	T1	T1	15	15	100	N0	N0	Blank(s)	N0	0	Blank(s)	15	0	Blank(s)	M0	M0	Blank(s)	M0	0	Blank(s)	Blank(s)	No	No	No	No	8246/3: Neuroendocrine carcinoma, NOS	Surgery performed	37	No systemic therapy and/or surgical procedures	No/Unknown	None/Unknown	Alive	Alive or dead of other cause	Alive	86
433	5675346	57 years	Male	White	2012	Married (including common law)	C25.2-Tail of pancreas	Moderately differentiated; Grade II	Moderately differentiated; Grade II	T3	Blank(s)	T3	T3	85	85	560	N0	N0	Blank(s)	N0	0	Blank(s)	3	0	Blank(s)	M0	M0	Blank(s)	M0	0	Blank(s)	Blank(s)	No	No	No	No	8246/3: Neuroendocrine carcinoma, NOS	Surgery performed	30	No systemic therapy and/or surgical procedures	No/Unknown	None/Unknown	Alive	Alive or dead of other cause	Alive	85
434	16495062	46 years	Male	White	2012	Married (including common law)	C25.2-Tail of pancreas	Well differentiated; Grade I	Well differentiated; Grade I	T3	Blank(s)	T3	NA	75	75	560	N0	N0	Blank(s)	NA	0	Blank(s)	21	0	Blank(s)	M1	M1	Blank(s)	NA	40	Blank(s)	Blank(s)	No	No	Yes	No	8240/3: Carcinoid tumor, NOS	Surgery performed	30	No systemic therapy and/or surgical procedures	No/Unknown	None/Unknown	Alive	Alive or dead of other cause	Alive	86
435	49956957	73 years	Male	White	2012	Married (including common law)	C25.0-Head of pancreas	Well differentiated; Grade I	Well differentiated; Grade I	T3	Blank(s)	T3	T3	10	10	570	N0	N0	Blank(s)	N0	0	Blank(s)	9	0	Blank(s)	M1	M1	Blank(s)	M1	60	Blank(s)	Blank(s)	No	No	No	No	8246/3: Neuroendocrine carcinoma, NOS	Surgery performed	37	No systemic therapy and/or surgical procedures	No/Unknown	Beam radiation	Alive	Alive or dead of other cause	Alive	67
436	35596071	61 years	Female	White	2012	Married (including common law)	C25.0-Head of pancreas	Well differentiated; Grade I	Well differentiated; Grade I	T3	Blank(s)	T3	T3	72	72	580	N0	N0	Blank(s)	N0	0	Blank(s)	21	0	Blank(s)	M0	M0	Blank(s)	M0	0	Blank(s)	Blank(s)	No	No	No	No	8246/3: Neuroendocrine carcinoma, NOS	Surgery performed	37	No systemic therapy and/or surgical procedures	No/Unknown	None/Unknown	Alive	Alive or dead of other cause	Alive	88
437	35495899	65 years	Male	White	2012	Separated	C25.2-Tail of pancreas	Moderately differentiated; Grade II	Moderately differentiated; Grade II	T3	Blank(s)	T3	NA	37	37	595	N0	N0	Blank(s)	NA	0	Blank(s)	12	0	Blank(s)	M1	M1	Blank(s)	NA	40	Blank(s)	Blank(s)	No	No	Yes	No	8150/3: Pancreatic endocrine tumor, malignant	Surgery performed	30	No systemic therapy and/or surgical procedures	No/Unknown	None/Unknown	Pancreas	Dead (attributable to this cancer dx)	Dead	75
438	1260753	50 years	Female	White	2012	Divorced	C25.2-Tail of pancreas	Well differentiated; Grade I	Well differentiated; Grade I	T2	Blank(s)	T2	T2	35	35	200	N0	N0	Blank(s)	N0	0	Blank(s)	7	0	Blank(s)	M0	M0	Blank(s)	M0	0	Blank(s)	Blank(s)	No	No	No	No	8246/3: Neuroendocrine carcinoma, NOS	Surgery performed	36	No systemic therapy and/or surgical procedures	No/Unknown	None/Unknown	Alive	Alive or dead of other cause	Alive	90
439	20232949	63 years	Male	White	2012	Married (including common law)	C25.2-Tail of pancreas	Well differentiated; Grade I	Well differentiated; Grade I	T2	Blank(s)	T2	T2	35	35	100	N0	N0	Blank(s)	N0	0	Blank(s)	23	0	Blank(s)	M0	M0	Blank(s)	M0	0	Blank(s)	Blank(s)	No	No	No	No	8246/3: Neuroendocrine carcinoma, NOS	Surgery performed	30	No systemic therapy and/or surgical procedures	No/Unknown	None/Unknown	Alive	Alive or dead of other cause	Alive	89
440	35509736	65 years	Female	Asian or Pacific Islander	2012	Married (including common law)	C25.0-Head of pancreas	Well differentiated; Grade I	Well differentiated; Grade I	T2	Blank(s)	T2	T2	35	35	100	N0	N0	Blank(s)	N0	0	Blank(s)	16	0	Blank(s)	M0	M0	Blank(s)	M0	0	Blank(s)	Blank(s)	No	No	No	No	8246/3: Neuroendocrine carcinoma, NOS	Surgery performed	60	No systemic therapy and/or surgical procedures	No/Unknown	None/Unknown	Alive	Alive or dead of other cause	Alive	93
441	35558701	18 years	Male	American Indian/Alaska Native	2012	Single (never married)	C25.2-Tail of pancreas	Moderately differentiated; Grade II	Moderately differentiated; Grade II	T2	Blank(s)	T2	T2	35	35	100	N0	N0	Blank(s)	N0	0	Blank(s)	15	0	Blank(s)	M0	M0	Blank(s)	M0	0	Blank(s)	Blank(s)	No	No	No	No	8246/3: Neuroendocrine carcinoma, NOS	Surgery performed	40	No systemic therapy and/or surgical procedures	No/Unknown	None/Unknown	Alive	Alive or dead of other cause	Alive	92
442	46749100	35 years	Female	Black	2012	Married (including common law)	C25.9-Pancreas, NOS	Well differentiated; Grade I	Well differentiated; Grade I	T2	Blank(s)	T2	T2	35	35	100	N0	N0	Blank(s)	N0	0	Blank(s)	6	0	Blank(s)	M0	M0	Blank(s)	M0	0	Blank(s)	Blank(s)	No	No	No	No	8246/3: Neuroendocrine carcinoma, NOS	Surgery performed	36	No systemic therapy and/or surgical procedures	No/Unknown	None/Unknown	Alive	Alive or dead of other cause	Alive	89
443	46763918	47 years	Male	White	2012	Married (including common law)	C25.8-Overlapping lesion of pancreas	Well differentiated; Grade I	Well differentiated; Grade I	T2	Blank(s)	T2	NA	37	37	100	N0	N0	Blank(s)	NA	0	Blank(s)	1	0	Blank(s)	M0	M0	Blank(s)	NA	0	Blank(s)	Blank(s)	No	No	No	No	8240/3: Carcinoid tumor, NOS	Surgery performed	25	No systemic therapy and/or surgical procedures	No/Unknown	None/Unknown	Alive	Alive or dead of other cause	Alive	87
444	5737944	65 years	Female	White	2012	Divorced	C25.2-Tail of pancreas	Well differentiated; Grade I	Well differentiated; Grade I	T2	Blank(s)	T2	NA	38	38	100	N0	N0	Blank(s)	NA	0	Blank(s)	10	0	Blank(s)	M0	M0	Blank(s)	NA	0	Blank(s)	Blank(s)	No	No	No	No	8240/3: Carcinoid tumor, NOS	Surgery performed	30	No systemic therapy and/or surgical procedures	No/Unknown	None/Unknown	Alive	Alive or dead of other cause	Alive	95
445	46833611	64 years	Female	White	2012	Married (including common law)	C25.0-Head of pancreas	Well differentiated; Grade I	Well differentiated; Grade I	T2	Blank(s)	T2	NA	38	38	200	N0	N0	Blank(s)	NA	0	Blank(s)	5	0	Blank(s)	M0	M0	Blank(s)	NA	0	Blank(s)	Blank(s)	No	No	No	No	8240/3: Carcinoid tumor, NOS	Surgery performed	25	No systemic therapy and/or surgical procedures	No/Unknown	None/Unknown	Alive	Alive or dead of other cause	Alive	86
446	9137665	57 years	Male	Asian or Pacific Islander	2012	Married (including common law)	C25.0-Head of pancreas	Well differentiated; Grade I	Well differentiated; Grade I	T1	Blank(s)	T1	T1	17	17	100	N0	N0	Blank(s)	N0	0	Blank(s)	14	0	Blank(s)	M0	M0	Blank(s)	M0	0	Blank(s)	Blank(s)	No	No	No	No	8246/3: Neuroendocrine carcinoma, NOS	Surgery performed	60	No systemic therapy and/or surgical procedures	No/Unknown	None/Unknown	Alive	Alive or dead of other cause	Alive	88
447	14161375	70 years	Female	White	2012	Widowed	C25.2-Tail of pancreas	Well differentiated; Grade I	Well differentiated; Grade I	T1	Blank(s)	T1	T1	17	17	100	N0	N0	Blank(s)	N0	0	Blank(s)	3	0	Blank(s)	M0	M0	Blank(s)	M0	0	Blank(s)	Blank(s)	No	No	No	No	8246/3: Neuroendocrine carcinoma, NOS	Surgery performed	35	No systemic therapy and/or surgical procedures	No/Unknown	None/Unknown	Alive	Alive or dead of other cause	Alive	90
448	35537306	63 years	Female	White	2012	Married (including common law)	C25.1-Body of pancreas	Moderately differentiated; Grade II	Moderately differentiated; Grade II	T1	Blank(s)	T1	T1	17	17	100	N0	N0	Blank(s)	N0	0	Blank(s)	5	0	Blank(s)	M0	M0	Blank(s)	M0	0	Blank(s)	Blank(s)	No	No	No	No	8246/3: Neuroendocrine carcinoma, NOS	Surgery performed	30	No systemic therapy and/or surgical procedures	No/Unknown	None/Unknown	Alive	Alive or dead of other cause	Alive	94
449	49952857	52 years	Female	Black	2012	Single (never married)	C25.2-Tail of pancreas	Well differentiated; Grade I	Well differentiated; Grade I	T1	Blank(s)	T1	T1	17	17	100	N0	N0	Blank(s)	N0	0	Blank(s)	1	0	Blank(s)	M0	M0	Blank(s)	M0	0	Blank(s)	Blank(s)	No	No	No	No	8246/3: Neuroendocrine carcinoma, NOS	Surgery performed	30	No systemic therapy and/or surgical procedures	No/Unknown	None/Unknown	Alive	Alive or dead of other cause	Alive	93
450	49998144	52 years	Male	White	2012	Married (including common law)	C25.1-Body of pancreas	Well differentiated; Grade I	Well differentiated; Grade I	T1	Blank(s)	T1	T1	17	17	100	N0	N0	Blank(s)	N0	0	Blank(s)	11	0	Blank(s)	M0	M0	Blank(s)	M0	0	Blank(s)	Blank(s)	No	No	No	No	8246/3: Neuroendocrine carcinoma, NOS	Surgery performed	30	No systemic therapy and/or surgical procedures	No/Unknown	None/Unknown	Alive	Alive or dead of other cause	Alive	95
451	5672893	64 years	Male	White	2012	Married (including common law)	C25.1-Body of pancreas	Well differentiated; Grade I	Well differentiated; Grade I	T1	Blank(s)	T1	T1	18	18	100	N0	N0	Blank(s)	N0	0	Blank(s)	13	0	Blank(s)	M0	M0	Blank(s)	M0	0	Blank(s)	Blank(s)	No	No	No	No	8246/3: Neuroendocrine carcinoma, NOS	Surgery performed	80	No systemic therapy and/or surgical procedures	No/Unknown	None/Unknown	Alive	Alive or dead of other cause	Alive	90
452	20228959	62 years	Male	White	2012	Married (including common law)	C25.9-Pancreas, NOS	Well differentiated; Grade I	Well differentiated; Grade I	T1	Blank(s)	T1	NA	18	18	100	N0	N0	Blank(s)	NA	0	Blank(s)	14	0	Blank(s)	M0	M0	Blank(s)	NA	0	Blank(s)	Blank(s)	No	No	No	No	8240/3: Carcinoid tumor, NOS	Surgery performed	30	No systemic therapy and/or surgical procedures	No/Unknown	None/Unknown	Alive	Alive or dead of other cause	Alive	91
453	24358188	67 years	Male	White	2012	Married (including common law)	C25.1-Body of pancreas	Well differentiated; Grade I	Well differentiated; Grade I	T1	Blank(s)	T1	T1	18	18	100	N0	N0	Blank(s)	N0	0	Blank(s)	6	0	Blank(s)	M0	M0	Blank(s)	M0	0	Blank(s)	Blank(s)	No	No	No	No	8246/3: Neuroendocrine carcinoma, NOS	Surgery performed	30	No systemic therapy and/or surgical procedures	No/Unknown	None/Unknown	Alive	Alive or dead of other cause	Alive	81
454	5681709	51 years	Male	White	2012	Married (including common law)	C25.2-Tail of pancreas	Moderately differentiated; Grade II	Moderately differentiated; Grade II	T1	Blank(s)	T1	NA	19	19	100	N0	N0	Blank(s)	NA	0	Blank(s)	4	0	Blank(s)	M0	M0	Blank(s)	NA	0	Blank(s)	Blank(s)	No	No	No	No	8249/3: Atypical carcinoid tumor	Surgery performed	37	No systemic therapy and/or surgical procedures	No/Unknown	None/Unknown	Alive	Alive or dead of other cause	Alive	49
455	22088378	36 years	Female	Black	2012	Single (never married)	C25.1-Body of pancreas	Moderately differentiated; Grade II	Moderately differentiated; Grade II	T1	Blank(s)	T1	NA	19	19	100	N0	N0	Blank(s)	NA	0	Blank(s)	12	0	Blank(s)	M0	M0	Blank(s)	NA	0	Blank(s)	Blank(s)	No	No	No	No	8240/3: Carcinoid tumor, NOS	Surgery performed	30	No systemic therapy and/or surgical procedures	No/Unknown	None/Unknown	Alive	Alive or dead of other cause	Alive	93
456	35627143	56 years	Male	White	2012	Married (including common law)	C25.8-Overlapping lesion of pancreas	Well differentiated; Grade I	Well differentiated; Grade I	T3	Blank(s)	T2	T2	46	46	100	N1	N1	Blank(s)	N1	100	Blank(s)	23	2	Blank(s)	M0	M0	Blank(s)	M0	0	Blank(s)	Blank(s)	No	No	No	No	8246/3: Neuroendocrine carcinoma, NOS	Surgery performed	35	No systemic therapy and/or surgical procedures	No/Unknown	None/Unknown	Alive	Alive or dead of other cause	Alive	84
457	35682475	43 years	Male	White	2012	Divorced	C25.2-Tail of pancreas	Well differentiated; Grade I	Well differentiated; Grade I	T3	Blank(s)	T2	T2	53	53	100	N1	N1	Blank(s)	N1	110	Blank(s)	2	2	Blank(s)	M1	M1	Blank(s)	M1	40	Blank(s)	Blank(s)	No	No	Yes	No	8246/3: Neuroendocrine carcinoma, NOS	Surgery performed	30	Systemic therapy after surgery	No/Unknown	None/Unknown	Pancreas	Dead (attributable to this cancer dx)	Dead	77
458	9136446	88 years	Female	Asian or Pacific Islander	2012	Married (including common law)	C25.1-Body of pancreas	Well differentiated; Grade I	Well differentiated; Grade I	T3	Blank(s)	T2	T2	65	65	100	N1	N1	Blank(s)	N1	110	Blank(s)	9	2	Blank(s)	M0	M0	Blank(s)	M0	0	Blank(s)	Blank(s)	No	No	No	No	8246/3: Neuroendocrine carcinoma, NOS	Surgery performed	30	No systemic therapy and/or surgical procedures	No/Unknown	None/Unknown	Pancreas	Dead (attributable to this cancer dx)	Dead	84
459	11087730	33 years	Female	White	2012	Married (including common law)	C25.2-Tail of pancreas	Well differentiated; Grade I	Well differentiated; Grade I	T3	Blank(s)	T3	T3	60	60	400	N1	N1	Blank(s)	N1	110	Blank(s)	2	2	Blank(s)	M1	M1	Blank(s)	M1	40	Blank(s)	Blank(s)	No	No	Yes	No	8246/3: Neuroendocrine carcinoma, NOS	Surgery performed	36	No systemic therapy and/or surgical procedures	No/Unknown	None/Unknown	Alive	Alive or dead of other cause	Alive	85
460	16505654	72 years	Male	White	2012	Married (including common law)	C25.1-Body of pancreas	Well differentiated; Grade I	Well differentiated; Grade I	T3	Blank(s)	T3	NA	55	55	400	N1	N1	Blank(s)	NA	110	Blank(s)	4	2	Blank(s)	M0	M0	Blank(s)	NA	0	Blank(s)	Blank(s)	No	No	No	No	8240/3: Carcinoid tumor, NOS	Surgery performed	30	No systemic therapy and/or surgical procedures	No/Unknown	None/Unknown	Alive	Alive or dead of other cause	Alive	85
461	27380919	60 years	Male	Asian or Pacific Islander	2012	Married (including common law)	C25.0-Head of pancreas	Poorly differentiated; Grade III	Poorly differentiated; Grade III	T3	Blank(s)	T3	T3	35	35	400	N1	N1	Blank(s)	N1	250	Blank(s)	26	2	Blank(s)	M0	M0	Blank(s)	M0	0	Blank(s)	Blank(s)	No	No	No	No	8246/3: Neuroendocrine carcinoma, NOS	Surgery performed	60	No systemic therapy and/or surgical procedures	No/Unknown	None/Unknown	Alive	Alive or dead of other cause	Alive	84
462	35465055	86 years	Female	White	2012	Married (including common law)	C25.1-Body of pancreas	Well differentiated; Grade I	Well differentiated; Grade I	T3	Blank(s)	T3	T3	25	25	400	N1	N1	Blank(s)	N1	110	Blank(s)	17	2	Blank(s)	M0	M0	Blank(s)	M0	0	Blank(s)	Blank(s)	No	No	No	No	8246/3: Neuroendocrine carcinoma, NOS	Surgery performed	30	No systemic therapy and/or surgical procedures	No/Unknown	None/Unknown	Cerebrovascular Diseases	Alive or dead of other cause	Dead	62
463	35579653	61 years	Male	White	2012	Married (including common law)	C25.1-Body of pancreas	Moderately differentiated; Grade II	Moderately differentiated; Grade II	T3	Blank(s)	T3	T3	30	30	400	N1	N1	Blank(s)	N1	110	Blank(s)	6	2	Blank(s)	M1	M1	Blank(s)	M1	60	Blank(s)	Blank(s)	No	No	Yes	No	8246/3: Neuroendocrine carcinoma, NOS	Surgery performed	30	No systemic therapy and/or surgical procedures	No/Unknown	None/Unknown	Pancreas	Dead (attributable to this cancer dx)	Dead	79
464	54971688	46 years	Male	White	2012	Married (including common law)	C25.8-Overlapping lesion of pancreas	Moderately differentiated; Grade II	Moderately differentiated; Grade II	T3	Blank(s)	T3	NA	29	29	400	N1	N1	Blank(s)	NA	100	Blank(s)	5	2	Blank(s)	M0	M0	Blank(s)	NA	0	Blank(s)	Blank(s)	No	No	No	No	8249/3: Atypical carcinoid tumor	Surgery performed	30	No systemic therapy and/or surgical procedures	No/Unknown	None/Unknown	Pancreas	Dead (attributable to this cancer dx)	Dead	8
465	1267250	74 years	Male	White	2012	Married (including common law)	C25.9-Pancreas, NOS	Well differentiated; Grade I	Well differentiated; Grade I	T2	Blank(s)	T2	T2	25	25	100	N1	N1	Blank(s)	N1	100	Blank(s)	14	2	Blank(s)	M0	M0	Blank(s)	M0	0	Blank(s)	Blank(s)	No	No	No	No	8246/3: Neuroendocrine carcinoma, NOS	Surgery performed	30	No systemic therapy and/or surgical procedures	No/Unknown	None/Unknown	Alive	Alive or dead of other cause	Alive	84
466	1270747	62 years	Female	White	2012	Married (including common law)	C25.0-Head of pancreas	Well differentiated; Grade I	Well differentiated; Grade I	T2	Blank(s)	T2	T2	25	25	100	N1	N1	Blank(s)	N1	110	Blank(s)	19	2	Blank(s)	M0	M0	Blank(s)	M0	0	Blank(s)	Blank(s)	No	No	No	No	8246/3: Neuroendocrine carcinoma, NOS	Surgery performed	37	No systemic therapy and/or surgical procedures	No/Unknown	None/Unknown	Alive	Alive or dead of other cause	Alive	85
467	46831793	54 years	Male	White	2012	Married (including common law)	C25.2-Tail of pancreas	Well differentiated; Grade I	Well differentiated; Grade I	T2	Blank(s)	T2	T2	30	30	100	N1	N1	Blank(s)	N1	110	Blank(s)	8	2	Blank(s)	M0	M0	Blank(s)	M0	0	Blank(s)	Blank(s)	No	No	No	No	8246/3: Neuroendocrine carcinoma, NOS	Surgery performed	80	No systemic therapy and/or surgical procedures	No/Unknown	None/Unknown	Alive	Alive or dead of other cause	Alive	94
468	1258004	79 years	Male	White	2012	Married (including common law)	C25.2-Tail of pancreas	Well differentiated; Grade I	Well differentiated; Grade I	T1	Blank(s)	T1	NA	15	15	100	N1	N1	Blank(s)	NA	110	Blank(s)	7	2	Blank(s)	M0	M0	Blank(s)	NA	0	Blank(s)	Blank(s)	No	No	No	No	8150/3: Pancreatic endocrine tumor, malignant	Surgery performed	30	No systemic therapy and/or surgical procedures	No/Unknown	None/Unknown	Alive	Alive or dead of other cause	Alive	87
469	35650847	59 years	Female	White	2012	Single (never married)	C25.2-Tail of pancreas	Poorly differentiated; Grade III	Poorly differentiated; Grade III	T3	Blank(s)	T3	T3	110	110	570	N1	N1	Blank(s)	N1	110	Blank(s)	5	2	Blank(s)	M1	M1	Blank(s)	M1	60	Blank(s)	Blank(s)	No	No	Yes	No	8246/3: Neuroendocrine carcinoma, NOS	Surgery performed	30	Systemic therapy before surgery	Yes	None/Unknown	Alive	Alive or dead of other cause	Alive	84
470	11064333	64 years	Female	White	2012	Married (including common law)	C25.1-Body of pancreas	Well differentiated; Grade I	Well differentiated; Grade I	T3	Blank(s)	T2	T2	55	55	100	N1	N1	Blank(s)	N1	110	Blank(s)	13	3	Blank(s)	M0	M0	Blank(s)	M0	0	Blank(s)	Blank(s)	No	No	No	No	8246/3: Neuroendocrine carcinoma, NOS	Surgery performed	30	No systemic therapy and/or surgical procedures	No/Unknown	None/Unknown	Alive	Alive or dead of other cause	Alive	85
471	35548516	62 years	Male	White	2012	Married (including common law)	C25.8-Overlapping lesion of pancreas	Well differentiated; Grade I	Well differentiated; Grade I	T3	Blank(s)	T3	NA	80	80	400	N1	N1	Blank(s)	NA	100	Blank(s)	9	3	Blank(s)	M1	M1	Blank(s)	NA	40	Blank(s)	Blank(s)	No	No	Yes	No	8150/3: Pancreatic endocrine tumor, malignant	Surgery performed	30	No systemic therapy and/or surgical procedures	No/Unknown	None/Unknown	Pancreas	Dead (attributable to this cancer dx)	Dead	77
472	62694575	64 years	Female	Black	2012	Married (including common law)	C25.2-Tail of pancreas	Well differentiated; Grade I	Well differentiated; Grade I	T3	Blank(s)	T3	T3	28	28	400	N1	N1	Blank(s)	N1	110	Blank(s)	6	3	Blank(s)	M1	M1	Blank(s)	M1	40	Blank(s)	Blank(s)	No	No	Yes	No	8246/3: Neuroendocrine carcinoma, NOS	Surgery performed	30	No systemic therapy and/or surgical procedures	No/Unknown	None/Unknown	In situ, benign or unknown behavior neoplasm	Dead (attributable to this cancer dx)	Dead	33
473	1267526	47 years	Male	Asian or Pacific Islander	2012	Married (including common law)	C25.2-Tail of pancreas	Well differentiated; Grade I	Well differentiated; Grade I	T3	Blank(s)	T3	T3	70	70	500	N1	N1	Blank(s)	N1	110	Blank(s)	13	3	Blank(s)	M1	M1	Blank(s)	M1	40	Blank(s)	Blank(s)	No	No	Yes	No	8246/3: Neuroendocrine carcinoma, NOS	Surgery performed	30	Systemic therapy after surgery	Yes	None/Unknown	Alive	Alive or dead of other cause	Alive	86
474	9138155	30 years	Male	Asian or Pacific Islander	2012	Single (never married)	C25.8-Overlapping lesion of pancreas	Well differentiated; Grade I	Well differentiated; Grade I	T3	Blank(s)	T3	NA	43	43	500	N1	N1	Blank(s)	NA	100	Blank(s)	19	3	Blank(s)	M0	M0	Blank(s)	NA	0	Blank(s)	Blank(s)	No	No	No	No	8240/3: Carcinoid tumor, NOS	Surgery performed	60	No systemic therapy and/or surgical procedures	No/Unknown	None/Unknown	In situ, benign or unknown behavior neoplasm	Dead (attributable to this cancer dx)	Dead	7
475	20241609	64 years	Male	White	2012	Married (including common law)	C25.2-Tail of pancreas	Well differentiated; Grade I	Well differentiated; Grade I	T2	Blank(s)	T2	NA	33	33	100	N1	N1	Blank(s)	NA	110	Blank(s)	24	3	Blank(s)	M0	M0	Blank(s)	NA	0	Blank(s)	Blank(s)	No	No	No	No	8150/3: Pancreatic endocrine tumor, malignant	Surgery performed	30	No systemic therapy and/or surgical procedures	No/Unknown	None/Unknown	Alive	Alive or dead of other cause	Alive	85
476	22095539	82 years	Female	Black	2012	Divorced	C25.2-Tail of pancreas	Moderately differentiated; Grade II	Moderately differentiated; Grade II	T3	Blank(s)	T3	T3	110	110	560	N1	N1	Blank(s)	N1	110	Blank(s)	17	3	Blank(s)	M1	M1	Blank(s)	M0	7	Blank(s)	Blank(s)	No	No	No	No	8246/3: Neuroendocrine carcinoma, NOS	Surgery performed	35	No systemic therapy and/or surgical procedures	No/Unknown	None/Unknown	Chronic Obstructive Pulmonary Disease and Allied Cond	Alive or dead of other cause	Dead	73
477	1260238	53 years	Female	White	2012	Married (including common law)	C25.2-Tail of pancreas	Moderately differentiated; Grade II	Moderately differentiated; Grade II	T3	Blank(s)	T3	T3	40	40	400	N1	N1	Blank(s)	N1	800	Blank(s)	17	4	Blank(s)	M0	M0	Blank(s)	MX	99	Blank(s)	Blank(s)	No	No	No	No	8246/3: Neuroendocrine carcinoma, NOS	Surgery performed	37	No systemic therapy and/or surgical procedures	No/Unknown	None/Unknown	Alive	Alive or dead of other cause	Alive	77
478	20237811	67 years	Female	White	2012	Single (never married)	C25.1-Body of pancreas	Well differentiated; Grade I	Well differentiated; Grade I	T3	Blank(s)	T3	T3	30	30	400	N1	N1	Blank(s)	N1	110	Blank(s)	21	4	Blank(s)	M1	M1	Blank(s)	M1	40	Blank(s)	Blank(s)	No	No	Yes	No	8246/3: Neuroendocrine carcinoma, NOS	Surgery performed	30	No systemic therapy and/or surgical procedures	No/Unknown	None/Unknown	Pancreas	Dead (attributable to this cancer dx)	Dead	76
479	22091078	61 years	Female	Black	2012	Divorced	C25.0-Head of pancreas	Poorly differentiated; Grade III	Poorly differentiated; Grade III	T3	Blank(s)	T3	T3	45	45	400	N1	N1	Blank(s)	N1	110	Blank(s)	23	4	Blank(s)	M0	M0	Blank(s)	M0	0	Blank(s)	Blank(s)	No	No	No	No	8246/3: Neuroendocrine carcinoma, NOS	Surgery performed	37	No systemic therapy and/or surgical procedures	No/Unknown	Recommended, unknown if administered	Alive	Alive or dead of other cause	Alive	50
480	24348883	54 years	Male	White	2012	Single (never married)	C25.0-Head of pancreas	Well differentiated; Grade I	Well differentiated; Grade I	T3	Blank(s)	T3	T3	14	14	400	N1	N1	Blank(s)	N1	110	Blank(s)	22	4	Blank(s)	M0	M0	Blank(s)	M0	0	Blank(s)	Blank(s)	No	No	No	No	8246/3: Neuroendocrine carcinoma, NOS	Surgery performed	35	No systemic therapy and/or surgical procedures	No/Unknown	Beam radiation	Alive	Alive or dead of other cause	Alive	86
481	27301216	66 years	Male	White	2012	Married (including common law)	C25.0-Head of pancreas	Well differentiated; Grade I	Well differentiated; Grade I	T2	Blank(s)	T2	T2	23	23	100	N1	N1	Blank(s)	N1	110	Blank(s)	14	4	Blank(s)	M1	M1	Blank(s)	M1	10	Blank(s)	Blank(s)	No	No	No	No	8246/3: Neuroendocrine carcinoma, NOS	Surgery performed	37	No systemic therapy and/or surgical procedures	No/Unknown	None/Unknown	Alive	Alive or dead of other cause	Alive	91
482	35551568	66 years	Male	White	2012	Married (including common law)	C25.0-Head of pancreas	Well differentiated; Grade I	Well differentiated; Grade I	T3	Blank(s)	T3	T3	65	65	440	N1	N1	Blank(s)	N1	110	Blank(s)	15	4	Blank(s)	M1	M1	Blank(s)	M1	40	Blank(s)	Blank(s)	No	No	No	Yes	8246/3: Neuroendocrine carcinoma, NOS	Surgery performed	60	No systemic therapy and/or surgical procedures	No/Unknown	None/Unknown	Chronic Obstructive Pulmonary Disease and Allied Cond	Alive or dead of other cause	Dead	26
483	1258266	33 years	Male	Asian or Pacific Islander	2012	Married (including common law)	C25.1-Body of pancreas	Poorly differentiated; Grade III	Poorly differentiated; Grade III	T2	Blank(s)	T2	T2	30	30	100	N1	N1	Blank(s)	N1	110	Blank(s)	9	4	Blank(s)	M0	M0	Blank(s)	M0	0	Blank(s)	Blank(s)	No	No	No	No	8246/3: Neuroendocrine carcinoma, NOS	Surgery performed	30	Systemic therapy after surgery	Yes	Beam radiation	Miscellaneous Malignant Cancer	Dead (attributable to this cancer dx)	Dead	53
484	11067239	68 years	Female	White	2012	Widowed	C25.0-Head of pancreas	Poorly differentiated; Grade III	Poorly differentiated; Grade III	T3	Blank(s)	T3	T3	83	83	500	N1	N1	Blank(s)	N1	110	Blank(s)	12	4	Blank(s)	M0	M0	Blank(s)	M0	0	Blank(s)	Blank(s)	No	No	No	No	8246/3: Neuroendocrine carcinoma, NOS	Surgery performed	37	Systemic therapy after surgery	Yes	None/Unknown	Alive	Alive or dead of other cause	Alive	87
485	35581616	48 years	Male	White	2012	Married (including common law)	C25.2-Tail of pancreas	Well differentiated; Grade I	Well differentiated; Grade I	T3	Blank(s)	T3	T3	40	40	595	N1	N1	Blank(s)	N1	110	Blank(s)	5	4	Blank(s)	M0	M0	Blank(s)	M0	0	Blank(s)	Blank(s)	No	No	No	No	8246/3: Neuroendocrine carcinoma, NOS	Surgery performed	30	No systemic therapy and/or surgical procedures	No/Unknown	None/Unknown	Alive	Alive or dead of other cause	Alive	90
486	35607363	47 years	Male	White	2012	Married (including common law)	C25.0-Head of pancreas	Moderately differentiated; Grade II	Moderately differentiated; Grade II	T4	Blank(s)	T4	T4	28	28	600	N1	N1	Blank(s)	N1	110	Blank(s)	15	5	Blank(s)	M1	M1	Blank(s)	M1	40	Blank(s)	Blank(s)	No	No	Yes	No	8246/3: Neuroendocrine carcinoma, NOS	Surgery performed	37	Systemic therapy both before and after surgery	Yes	None/Unknown	Pancreas	Dead (attributable to this cancer dx)	Dead	40
487	20239802	52 years	Male	White	2012	Divorced	C25.1-Body of pancreas	Well differentiated; Grade I	Well differentiated; Grade I	T3	Blank(s)	T3	T3	93	93	400	N1	N1	Blank(s)	N1	110	Blank(s)	11	5	Blank(s)	M1	M1	Blank(s)	M1	40	Blank(s)	Blank(s)	No	No	Yes	No	8246/3: Neuroendocrine carcinoma, NOS	Surgery performed	36	Systemic therapy after surgery	Yes	None/Unknown	Pancreas	Dead (attributable to this cancer dx)	Dead	13
488	49965847	55 years	Female	White	2012	Married (including common law)	C25.0-Head of pancreas	Well differentiated; Grade I	Well differentiated; Grade I	T3	Blank(s)	T3	NA	35	35	440	N1	N1	Blank(s)	NA	110	Blank(s)	8	5	Blank(s)	M0	M0	Blank(s)	NA	0	Blank(s)	Blank(s)	No	No	No	No	8240/3: Carcinoid tumor, NOS	Surgery performed	70	No systemic therapy and/or surgical procedures	No/Unknown	None/Unknown	Alive	Alive or dead of other cause	Alive	89
489	35673130	57 years	Male	White	2012	Married (including common law)	C25.2-Tail of pancreas	Well differentiated; Grade I	Well differentiated; Grade I	T3	Blank(s)	T3	NA	60	60	590	N1	N1	Blank(s)	NA	210	Blank(s)	18	5	Blank(s)	M0	M0	Blank(s)	NA	0	Blank(s)	Blank(s)	No	No	No	No	8150/3: Pancreatic endocrine tumor, malignant	Surgery performed	30	No systemic therapy and/or surgical procedures	No/Unknown	None/Unknown	Alive	Alive or dead of other cause	Alive	84
490	1269343	65 years	Male	Black	2012	Single (never married)	C25.0-Head of pancreas	Moderately differentiated; Grade II	Moderately differentiated; Grade II	T3	Blank(s)	T2	T2	42	42	100	N0	N0	Blank(s)	N0	0	Blank(s)	0	98	Blank(s)	M0	M0	Blank(s)	M0	0	Blank(s)	Blank(s)	No	No	No	No	8246/3: Neuroendocrine carcinoma, NOS	Surgery performed	30	No systemic therapy and/or surgical procedures	No/Unknown	None/Unknown	Alive	Alive or dead of other cause	Alive	86
491	35694364	35 years	Female	White	2012	Married (including common law)	C25.2-Tail of pancreas	Well differentiated; Grade I	Well differentiated; Grade I	T3	Blank(s)	T2	T2	55	55	100	N0	N0	Blank(s)	N0	0	Blank(s)	0	98	Blank(s)	M0	M0	Blank(s)	M0	0	Blank(s)	Blank(s)	No	No	No	No	8246/3: Neuroendocrine carcinoma, NOS	Surgery performed	30	No systemic therapy and/or surgical procedures	No/Unknown	None/Unknown	Alive	Alive or dead of other cause	Alive	89
492	55021990	80 years	Male	White	2012	Married (including common law)	C25.2-Tail of pancreas	Well differentiated; Grade I	Well differentiated; Grade I	T3	Blank(s)	T2	T2	80	80	100	N0	N0	Blank(s)	N0	0	Blank(s)	0	98	Blank(s)	M0	M0	Blank(s)	M0	0	Blank(s)	Blank(s)	No	No	No	No	8246/3: Neuroendocrine carcinoma, NOS	Surgery performed	30	No systemic therapy and/or surgical procedures	No/Unknown	None/Unknown	Alive	Alive or dead of other cause	Alive	88
493	20232356	58 years	Male	White	2012	Married (including common law)	C25.2-Tail of pancreas	Well differentiated; Grade I	Well differentiated; Grade I	T3	Blank(s)	T2	NA	87	87	100	N0	N0	Blank(s)	NA	0	Blank(s)	0	98	Blank(s)	M0	M0	Blank(s)	NA	0	Blank(s)	Blank(s)	No	No	No	No	8240/3: Carcinoid tumor, NOS	Surgery performed	30	No systemic therapy and/or surgical procedures	No/Unknown	None/Unknown	Alive	Alive or dead of other cause	Alive	95
494	35694899	65 years	Male	White	2012	Married (including common law)	C25.2-Tail of pancreas	Poorly differentiated; Grade III	Poorly differentiated; Grade III	T4	Blank(s)	T4	T4	60	60	770	N0	N0	Blank(s)	N0	0	Blank(s)	0	98	Blank(s)	M0	M0	Blank(s)	M0	0	Blank(s)	Blank(s)	No	No	No	No	8246/3: Neuroendocrine carcinoma, NOS	Surgery performed	60	Systemic therapy after surgery	Yes	None/Unknown	Alive	Alive or dead of other cause	Alive	84
495	5684207	45 years	Male	Black	2012	Married (including common law)	C25.9-Pancreas, NOS	Well differentiated; Grade I	Well differentiated; Grade I	T3	Blank(s)	T3	T3	10	10	400	N0	N0	Blank(s)	N0	0	Blank(s)	0	98	Blank(s)	M0	M0	Blank(s)	M0	0	Blank(s)	Blank(s)	No	No	No	No	8246/3: Neuroendocrine carcinoma, NOS	Surgery performed	30	No systemic therapy and/or surgical procedures	No/Unknown	None/Unknown	Alive	Alive or dead of other cause	Alive	87
496	5684671	79 years	Female	Black	2012	Widowed	C25.1-Body of pancreas	Well differentiated; Grade I	Well differentiated; Grade I	T3	Blank(s)	T3	T3	20	20	400	N0	N0	Blank(s)	N0	0	Blank(s)	0	98	Blank(s)	M0	M0	Blank(s)	M0	0	Blank(s)	Blank(s)	No	No	No	No	8246/3: Neuroendocrine carcinoma, NOS	Surgery performed	30	No systemic therapy and/or surgical procedures	No/Unknown	None/Unknown	Alive	Alive or dead of other cause	Alive	85
497	16494432	79 years	Male	White	2012	Married (including common law)	C25.2-Tail of pancreas	Moderately differentiated; Grade II	Moderately differentiated; Grade II	T2	Blank(s)	T1	NA	20	20	100	N0	N0	Blank(s)	NA	0	Blank(s)	0	98	Blank(s)	M0	M0	Blank(s)	NA	0	Blank(s)	Blank(s)	No	No	No	No	8240/3: Carcinoid tumor, NOS	Surgery performed	36	No systemic therapy and/or surgical procedures	No/Unknown	None/Unknown	Alive	Alive or dead of other cause	Alive	86
498	24352366	64 years	Male	White	2012	Married (including common law)	C25.1-Body of pancreas	Well differentiated; Grade I	Well differentiated; Grade I	T2	Blank(s)	T1	NA	20	20	100	N0	N0	Blank(s)	NA	0	Blank(s)	0	98	Blank(s)	M0	M0	Blank(s)	NA	0	Blank(s)	Blank(s)	No	No	No	No	8150/3: Pancreatic endocrine tumor, malignant	Surgery performed	25	No systemic therapy and/or surgical procedures	No/Unknown	None/Unknown	Alive	Alive or dead of other cause	Alive	86
499	35535742	63 years	Male	White	2012	Married (including common law)	C25.2-Tail of pancreas	Poorly differentiated; Grade III	Poorly differentiated; Grade III	T4	Blank(s)	T4	T3	85	85	620	N1	N1	Blank(s)	N1	110	Blank(s)	16	6	Blank(s)	M1	M1	Blank(s)	M1	40	Blank(s)	Blank(s)	No	No	Yes	No	8246/3: Neuroendocrine carcinoma, NOS	Surgery performed	37	Systemic therapy both before and after surgery	Yes	None/Unknown	Alive	Alive or dead of other cause	Alive	94
500	46732874	54 years	Female	White	2012	Married (including common law)	C25.1-Body of pancreas	Moderately differentiated; Grade II	Moderately differentiated; Grade II	T2	Blank(s)	T1	T1	20	20	100	N0	N0	Blank(s)	N0	0	Blank(s)	0	98	Blank(s)	M0	M0	Blank(s)	M0	0	Blank(s)	Blank(s)	No	No	No	No	8246/3: Neuroendocrine carcinoma, NOS	Surgery performed	25	No systemic therapy and/or surgical procedures	No/Unknown	None/Unknown	Alive	Alive or dead of other cause	Alive	91
501	35590064	40 years	Female	White	2012	Single (never married)	C25.2-Tail of pancreas	Poorly differentiated; Grade III	Poorly differentiated; Grade III	T3	Blank(s)	T3	T3	40	40	400	N1	N1	Blank(s)	N1	110	Blank(s)	13	6	Blank(s)	M0	M0	Blank(s)	M0	0	Blank(s)	Blank(s)	No	No	No	No	8246/3: Neuroendocrine carcinoma, NOS	Surgery performed	30	Systemic therapy after surgery	Yes	None/Unknown	Miscellaneous Malignant Cancer	Dead (attributable to this cancer dx)	Dead	9
502	62707413	40 years	Male	White	2012	Single (never married)	C25.9-Pancreas, NOS	Well differentiated; Grade I	Well differentiated; Grade I	T3	Blank(s)	T3	T3	25	25	450	N1	N1	Blank(s)	N1	100	Blank(s)	27	6	Blank(s)	M0	M0	Blank(s)	M0	0	Blank(s)	Blank(s)	No	No	No	No	8246/3: Neuroendocrine carcinoma, NOS	Surgery performed	35	No systemic therapy and/or surgical procedures	No/Unknown	None/Unknown	Alive	Alive or dead of other cause	Alive	94
503	27297222	62 years	Male	White	2012	Married (including common law)	C25.1-Body of pancreas	Well differentiated; Grade I	Well differentiated; Grade I	T2	Blank(s)	T2	NA	22	22	100	N0	N0	Blank(s)	NA	0	Blank(s)	0	98	Blank(s)	M0	M0	Blank(s)	NA	0	Blank(s)	Blank(s)	No	No	No	No	8240/3: Carcinoid tumor, NOS	Surgery performed	30	No systemic therapy and/or surgical procedures	No/Unknown	None/Unknown	Alive	Alive or dead of other cause	Alive	95
504	62713546	53 years	Male	White	2012	Married (including common law)	C25.1-Body of pancreas	Well differentiated; Grade I	Well differentiated; Grade I	T2	Blank(s)	T2	NA	22	22	100	N0	N0	Blank(s)	NA	0	Blank(s)	0	98	Blank(s)	M0	M0	Blank(s)	NA	0	Blank(s)	Blank(s)	No	No	No	No	8240/3: Carcinoid tumor, NOS	Surgery performed	30	No systemic therapy and/or surgical procedures	No/Unknown	None/Unknown	Alive	Alive or dead of other cause	Alive	90
505	35558145	62 years	Female	White	2012	Married (including common law)	C25.0-Head of pancreas	Well differentiated; Grade I	Well differentiated; Grade I	T1	Blank(s)	T1	NA	6	6	100	N0	N0	Blank(s)	NA	0	Blank(s)	0	98	Blank(s)	M0	M0	Blank(s)	NA	0	Blank(s)	Blank(s)	No	No	No	No	8240/3: Carcinoid tumor, NOS	Surgery performed	30	No systemic therapy and/or surgical procedures	No/Unknown	None/Unknown	Alive	Alive or dead of other cause	Alive	91
506	16476233	69 years	Male	White	2012	Married (including common law)	C25.2-Tail of pancreas	Well differentiated; Grade I	Well differentiated; Grade I	T1	Blank(s)	T1	NA	7	7	100	N0	N0	Blank(s)	NA	0	Blank(s)	0	98	Blank(s)	M1	M1	Blank(s)	NA	40	Blank(s)	Blank(s)	No	No	Yes	No	8240/3: Carcinoid tumor, NOS	Surgery performed	30	No systemic therapy and/or surgical procedures	No/Unknown	None/Unknown	Alive	Alive or dead of other cause	Alive	92
507	11067361	71 years	Female	White	2012	Married (including common law)	C25.2-Tail of pancreas	Well differentiated; Grade I	Well differentiated; Grade I	T2	Blank(s)	T2	T2	23	23	100	N0	N0	Blank(s)	N0	0	Blank(s)	0	98	Blank(s)	M0	M0	Blank(s)	M0	0	Blank(s)	Blank(s)	No	No	No	No	8246/3: Neuroendocrine carcinoma, NOS	Surgery performed	30	No systemic therapy and/or surgical procedures	No/Unknown	None/Unknown	Alive	Alive or dead of other cause	Alive	92
508	11066504	74 years	Male	White	2012	Married (including common law)	C25.2-Tail of pancreas	Well differentiated; Grade I	Well differentiated; Grade I	T1	Blank(s)	T1	T1	8	8	100	N0	N0	Blank(s)	N0	0	Blank(s)	0	98	Blank(s)	M0	M0	Blank(s)	M0	0	Blank(s)	Blank(s)	No	No	No	No	8246/3: Neuroendocrine carcinoma, NOS	Surgery performed	25	No systemic therapy and/or surgical procedures	No/Unknown	None/Unknown	Alive	Alive or dead of other cause	Alive	85
509	35983530	57 years	Female	White	2012	Married (including common law)	C25.1-Body of pancreas	Well differentiated; Grade I	Well differentiated; Grade I	T1	Blank(s)	T1	NA	8	8	100	N0	N0	Blank(s)	NA	0	Blank(s)	0	98	Blank(s)	M0	M0	Blank(s)	NA	0	Blank(s)	Blank(s)	No	No	No	No	8240/3: Carcinoid tumor, NOS	Surgery performed	25	No systemic therapy and/or surgical procedures	No/Unknown	None/Unknown	Alive	Alive or dead of other cause	Alive	71
510	5675637	50 years	Female	White	2012	Married (including common law)	C25.8-Overlapping lesion of pancreas	Well differentiated; Grade I	Well differentiated; Grade I	T1	Blank(s)	T1	T1	9	9	100	N0	N0	Blank(s)	N0	0	Blank(s)	0	98	Blank(s)	M0	M0	Blank(s)	M0	0	Blank(s)	Blank(s)	No	No	No	No	8246/3: Neuroendocrine carcinoma, NOS	Surgery performed	25	No systemic therapy and/or surgical procedures	No/Unknown	None/Unknown	Alive	Alive or dead of other cause	Alive	46
511	14149841	39 years	Female	White	2012	Single (never married)	C25.0-Head of pancreas	Well differentiated; Grade I	Well differentiated; Grade I	T2	Blank(s)	T2	T2	25	25	300	N0	N0	Blank(s)	N0	0	Blank(s)	0	98	Blank(s)	M0	M0	Blank(s)	M0	0	Blank(s)	Blank(s)	No	No	No	No	8246/3: Neuroendocrine carcinoma, NOS	Surgery performed	25	No systemic therapy and/or surgical procedures	No/Unknown	None/Unknown	Alive	Alive or dead of other cause	Alive	92
512	62693790	55 years	Female	American Indian/Alaska Native	2012	Married (including common law)	C25.1-Body of pancreas	Well differentiated; Grade I	Well differentiated; Grade I	T1	Blank(s)	T1	T1	10	10	100	N0	N0	Blank(s)	N0	0	Blank(s)	0	98	Blank(s)	M0	M0	Blank(s)	M0	0	Blank(s)	Blank(s)	No	No	No	No	8246/3: Neuroendocrine carcinoma, NOS	Surgery performed	37	No systemic therapy and/or surgical procedures	No/Unknown	None/Unknown	Alive	Alive or dead of other cause	Alive	88
513	5690862	66 years	Female	White	2012	Married (including common law)	C25.2-Tail of pancreas	Well differentiated; Grade I	Well differentiated; Grade I	T1	Blank(s)	T1	NA	11	11	100	N0	N0	Blank(s)	NA	0	Blank(s)	0	98	Blank(s)	M0	M0	Blank(s)	NA	0	Blank(s)	Blank(s)	No	No	No	No	8240/3: Carcinoid tumor, NOS	Surgery performed	30	No systemic therapy and/or surgical procedures	No/Unknown	None/Unknown	Alive	Alive or dead of other cause	Alive	86
514	55147826	55 years	Male	White	2012	Married (including common law)	C25.1-Body of pancreas	Well differentiated; Grade I	Well differentiated; Grade I	T1	Blank(s)	T1	NA	12	12	100	N0	N0	Blank(s)	NA	0	Blank(s)	0	98	Blank(s)	M0	M0	Blank(s)	NA	0	Blank(s)	Blank(s)	No	No	No	No	8240/3: Carcinoid tumor, NOS	Surgery performed	30	No systemic therapy and/or surgical procedures	No/Unknown	None/Unknown	Alive	Alive or dead of other cause	Alive	85
515	46746259	69 years	Male	White	2012	Married (including common law)	C25.9-Pancreas, NOS	Well differentiated; Grade I	Well differentiated; Grade I	T2	Blank(s)	T2	T2	28	28	100	N0	N0	Blank(s)	N0	0	Blank(s)	0	98	Blank(s)	M0	M0	Blank(s)	M0	0	Blank(s)	Blank(s)	No	No	No	No	8246/3: Neuroendocrine carcinoma, NOS	Surgery performed	30	No systemic therapy and/or surgical procedures	No/Unknown	None/Unknown	Alive	Alive or dead of other cause	Alive	89
516	1249469	52 years	Female	Asian or Pacific Islander	2012	Married (including common law)	C25.2-Tail of pancreas	Moderately differentiated; Grade II	Moderately differentiated; Grade II	T2	Blank(s)	T2	T2	30	30	100	N0	N0	Blank(s)	N0	0	Blank(s)	0	98	Blank(s)	M0	M0	Blank(s)	M0	0	Blank(s)	Blank(s)	No	No	No	No	8246/3: Neuroendocrine carcinoma, NOS	Surgery performed	30	No systemic therapy and/or surgical procedures	No/Unknown	None/Unknown	Alive	Alive or dead of other cause	Alive	92
517	49952858	71 years	Male	White	2012	Single (never married)	C25.7-Other specified parts of pancreas	Well differentiated; Grade I	Well differentiated; Grade I	T3	Blank(s)	T3	T3	25	25	500	N0	N0	Blank(s)	N0	0	Blank(s)	0	98	Blank(s)	M0	M0	Blank(s)	M0	0	Blank(s)	Blank(s)	No	No	No	No	8246/3: Neuroendocrine carcinoma, NOS	Surgery performed	36	No systemic therapy and/or surgical procedures	No/Unknown	None/Unknown	Miscellaneous Malignant Cancer	Dead (attributable to this cancer dx)	Dead	32
518	20217671	59 years	Male	White	2012	Married (including common law)	C25.0-Head of pancreas	Well differentiated; Grade I	Well differentiated; Grade I	T1	Blank(s)	T1	NA	14	14	100	N0	N0	Blank(s)	NA	0	Blank(s)	0	98	Blank(s)	M0	M0	Blank(s)	NA	0	Blank(s)	Blank(s)	No	No	No	No	8240/3: Carcinoid tumor, NOS	Surgery performed	30	No systemic therapy and/or surgical procedures	No/Unknown	None/Unknown	Alive	Alive or dead of other cause	Alive	87
519	9137097	57 years	Male	Asian or Pacific Islander	2012	Single (never married)	C25.2-Tail of pancreas	Well differentiated; Grade I	Well differentiated; Grade I	T1	Blank(s)	T1	T1	15	15	100	N0	N0	Blank(s)	N0	0	Blank(s)	0	98	Blank(s)	M0	M0	Blank(s)	M0	0	Blank(s)	Blank(s)	No	No	No	No	8246/3: Neuroendocrine carcinoma, NOS	Surgery performed	30	No systemic therapy and/or surgical procedures	No/Unknown	None/Unknown	Alive	Alive or dead of other cause	Alive	63
520	11067732	54 years	Female	White	2012	Married (including common law)	C25.1-Body of pancreas	Moderately differentiated; Grade II	Moderately differentiated; Grade II	T1	Blank(s)	T1	T1	15	15	100	N0	N0	Blank(s)	N0	0	Blank(s)	0	98	Blank(s)	M0	M0	Blank(s)	M0	0	Blank(s)	Blank(s)	No	No	No	No	8246/3: Neuroendocrine carcinoma, NOS	Surgery performed	30	No systemic therapy and/or surgical procedures	No/Unknown	None/Unknown	Alive	Alive or dead of other cause	Alive	85
521	20234834	48 years	Female	White	2012	Divorced	C25.1-Body of pancreas	Well differentiated; Grade I	Well differentiated; Grade I	T1	Blank(s)	T1	NA	15	15	100	N0	N0	Blank(s)	NA	0	Blank(s)	0	98	Blank(s)	M0	M0	Blank(s)	NA	0	Blank(s)	Blank(s)	No	No	No	No	8240/3: Carcinoid tumor, NOS	Surgery performed	30	No systemic therapy and/or surgical procedures	No/Unknown	None/Unknown	Alive	Alive or dead of other cause	Alive	90
522	27336064	54 years	Female	Asian or Pacific Islander	2012	Married (including common law)	C25.2-Tail of pancreas	Well differentiated; Grade I	Well differentiated; Grade I	T1	Blank(s)	T1	NA	15	15	100	N0	N0	Blank(s)	NA	0	Blank(s)	0	98	Blank(s)	M0	M0	Blank(s)	NA	0	Blank(s)	Blank(s)	No	No	No	No	8240/3: Carcinoid tumor, NOS	Surgery performed	80	No systemic therapy and/or surgical procedures	No/Unknown	None/Unknown	Alive	Alive or dead of other cause	Alive	91
523	27363872	76 years	Female	Asian or Pacific Islander	2012	Married (including common law)	C25.1-Body of pancreas	Well differentiated; Grade I	Well differentiated; Grade I	T1	Blank(s)	T1	NA	15	15	100	N0	N0	Blank(s)	NA	0	Blank(s)	0	98	Blank(s)	M0	M0	Blank(s)	NA	0	Blank(s)	Blank(s)	No	No	No	No	8240/3: Carcinoid tumor, NOS	Surgery performed	30	No systemic therapy and/or surgical procedures	No/Unknown	None/Unknown	Alive	Alive or dead of other cause	Alive	84
524	31974110	74 years	Female	White	2012	Married (including common law)	C25.1-Body of pancreas	Well differentiated; Grade I	Well differentiated; Grade I	T1	Blank(s)	T1	T1	15	15	150	N0	N0	Blank(s)	N0	0	Blank(s)	0	98	Blank(s)	M0	M0	Blank(s)	M0	0	Blank(s)	Blank(s)	No	No	No	No	8246/3: Neuroendocrine carcinoma, NOS	Surgery performed	30	No systemic therapy and/or surgical procedures	No/Unknown	None/Unknown	Alive	Alive or dead of other cause	Alive	93
525	46812530	52 years	Male	White	2012	Married (including common law)	C25.9-Pancreas, NOS	Well differentiated; Grade I	Well differentiated; Grade I	T1	Blank(s)	T1	T1	15	15	300	N0	N0	Blank(s)	N0	0	Blank(s)	0	98	Blank(s)	M0	M0	Blank(s)	M0	0	Blank(s)	Blank(s)	No	No	No	No	8246/3: Neuroendocrine carcinoma, NOS	Surgery performed	30	No systemic therapy and/or surgical procedures	No/Unknown	None/Unknown	Alive	Alive or dead of other cause	Alive	85
526	27109197	72 years	Male	Black	2012	Married (including common law)	C25.0-Head of pancreas	Well differentiated; Grade I	Well differentiated; Grade I	T3	Blank(s)	T3	T3	20	20	595	N0	N0	Blank(s)	N0	0	Blank(s)	0	98	Blank(s)	M0	M0	Blank(s)	M0	0	Blank(s)	Blank(s)	No	No	No	No	8246/3: Neuroendocrine carcinoma, NOS	Surgery performed	35	No systemic therapy and/or surgical procedures	No/Unknown	None/Unknown	Pancreas	Dead (attributable to this cancer dx)	Dead	74
527	5710416	62 years	Male	White	2012	Married (including common law)	C25.0-Head of pancreas	Well differentiated; Grade I	Well differentiated; Grade I	T2	Blank(s)	T2	T2	35	35	100	N0	N0	Blank(s)	N0	0	Blank(s)	0	98	Blank(s)	M0	M0	Blank(s)	M0	0	Blank(s)	Blank(s)	No	No	No	No	8246/3: Neuroendocrine carcinoma, NOS	Surgery performed	36	No systemic therapy and/or surgical procedures	No/Unknown	None/Unknown	Alive	Alive or dead of other cause	Alive	91
528	24338964	71 years	Female	White	2012	Married (including common law)	C25.9-Pancreas, NOS	Well differentiated; Grade I	Well differentiated; Grade I	T2	Blank(s)	T2	T2	35	35	100	N0	N0	Blank(s)	N0	0	Blank(s)	0	98	Blank(s)	M0	M0	Blank(s)	M0	0	Blank(s)	Blank(s)	No	No	No	No	8246/3: Neuroendocrine carcinoma, NOS	Surgery performed	25	No systemic therapy and/or surgical procedures	No/Unknown	None/Unknown	Alive	Alive or dead of other cause	Alive	90
529	62703398	67 years	Female	White	2012	Married (including common law)	C25.0-Head of pancreas	Moderately differentiated; Grade II	Moderately differentiated; Grade II	T2	Blank(s)	T2	T2	35	35	100	N0	N0	Blank(s)	N0	0	Blank(s)	0	98	Blank(s)	M0	M0	Blank(s)	M0	0	Blank(s)	Blank(s)	No	No	No	No	8246/3: Neuroendocrine carcinoma, NOS	Surgery performed	37	No systemic therapy and/or surgical procedures	No/Unknown	None/Unknown	Septicemia	Alive or dead of other cause	Dead	8
530	35588162	69 years	Female	White	2012	Divorced	C25.2-Tail of pancreas	Moderately differentiated; Grade II	Moderately differentiated; Grade II	T1	Blank(s)	T1	T1	18	18	100	N0	N0	Blank(s)	N0	0	Blank(s)	0	98	Blank(s)	M0	M0	Blank(s)	M0	0	Blank(s)	Blank(s)	No	No	No	No	8246/3: Neuroendocrine carcinoma, NOS	Surgery performed	30	No systemic therapy and/or surgical procedures	No/Unknown	None/Unknown	Alive	Alive or dead of other cause	Alive	87
531	46832330	65 years	Male	White	2012	Married (including common law)	C25.8-Overlapping lesion of pancreas	Well differentiated; Grade I	Well differentiated; Grade I	T1	Blank(s)	T1	T1	18	18	100	N0	N0	Blank(s)	N0	0	Blank(s)	0	98	Blank(s)	M0	M0	Blank(s)	M0	0	Blank(s)	Blank(s)	No	No	No	No	8246/3: Neuroendocrine carcinoma, NOS	Surgery performed	30	No systemic therapy and/or surgical procedures	No/Unknown	None/Unknown	Alive	Alive or dead of other cause	Alive	89
532	55264015	59 years	Male	Black	2012	Single (never married)	C25.1-Body of pancreas	Well differentiated; Grade I	Well differentiated; Grade I	T1	Blank(s)	T1	NA	19	19	100	N0	N0	Blank(s)	NA	0	Blank(s)	0	98	Blank(s)	M1	M1	Blank(s)	NA	40	Blank(s)	Blank(s)	No	No	Yes	No	8240/3: Carcinoid tumor, NOS	Surgery performed	30	No systemic therapy and/or surgical procedures	No/Unknown	None/Unknown	Alive	Alive or dead of other cause	Alive	91
533	27380764	59 years	Male	Black	2012	Married (including common law)	C25.0-Head of pancreas	Well differentiated; Grade I	Well differentiated; Grade I	T3	Blank(s)	T3	T3	45	45	440	N1	N1	Blank(s)	N1	110	Blank(s)	20	7	Blank(s)	M0	M0	Blank(s)	M0	0	Blank(s)	Blank(s)	No	No	No	No	8246/3: Neuroendocrine carcinoma, NOS	Surgery performed	40	No systemic therapy and/or surgical procedures	No/Unknown	None/Unknown	Alive	Alive or dead of other cause	Alive	6
534	5689278	70 years	Male	White	2012	Married (including common law)	C25.0-Head of pancreas	Poorly differentiated; Grade III	Poorly differentiated; Grade III	T3	Blank(s)	T3	T3	30	30	440	N1	N1	Blank(s)	N1	250	Blank(s)	41	8	Blank(s)	M0	M0	Blank(s)	M0	0	Blank(s)	Blank(s)	No	No	No	No	8246/3: Neuroendocrine carcinoma, NOS	Surgery performed	37	No systemic therapy and/or surgical procedures	No/Unknown	None/Unknown	Diseases of Heart	Alive or dead of other cause	Dead	2
535	5689907	60 years	Male	White	2012	Married (including common law)	C25.0-Head of pancreas	Well differentiated; Grade I	Well differentiated; Grade I	T3	Blank(s)	T3	NA	43	43	400	N1	N1	Blank(s)	NA	110	Blank(s)	42	9	Blank(s)	M0	M0	Blank(s)	NA	0	Blank(s)	Blank(s)	No	No	No	No	8240/3: Carcinoid tumor, NOS	Surgery performed	37	No systemic therapy and/or surgical procedures	No/Unknown	None/Unknown	Alive	Alive or dead of other cause	Alive	92
536	22095446	62 years	Male	White	2012	Divorced	C25.0-Head of pancreas	Poorly differentiated; Grade III	Poorly differentiated; Grade III	T3	Blank(s)	T3	T3	45	45	440	N1	N1	Blank(s)	N1	110	Blank(s)	19	9	Blank(s)	M0	M0	Blank(s)	M0	0	Blank(s)	Blank(s)	No	No	No	No	8246/3: Neuroendocrine carcinoma, NOS	Surgery performed	37	Systemic therapy after surgery	Yes	None/Unknown	Pancreas	Dead (attributable to this cancer dx)	Dead	13
537	49952854	60 years	Male	White	2012	Married (including common law)	C25.1-Body of pancreas	Well differentiated; Grade I	Well differentiated; Grade I	T3	Blank(s)	T3	T3	50	50	440	N1	N1	Blank(s)	N1	110	Blank(s)	16	10	Blank(s)	M1	M1	Blank(s)	M1	40	Blank(s)	Blank(s)	No	No	Yes	No	8246/3: Neuroendocrine carcinoma, NOS	Surgery performed	40	No systemic therapy and/or surgical procedures	No/Unknown	None/Unknown	Alive	Alive or dead of other cause	Alive	93
538	46769865	41 years	Male	Black	2012	Married (including common law)	C25.0-Head of pancreas	Well differentiated; Grade I	Well differentiated; Grade I	T3	Blank(s)	T3	T3	35	35	400	N1	N1	Blank(s)	N1	110	Blank(s)	23	11	Blank(s)	M0	M0	Blank(s)	M0	0	Blank(s)	Blank(s)	No	No	No	No	8246/3: Neuroendocrine carcinoma, NOS	Surgery performed	37	No systemic therapy and/or surgical procedures	No/Unknown	None/Unknown	Alive	Alive or dead of other cause	Alive	84
539	35563765	49 years	Male	White	2012	Married (including common law)	C25.1-Body of pancreas	Well differentiated; Grade I	Well differentiated; Grade I	T3	Blank(s)	T3	NA	17	17	400	N1	N1	Blank(s)	NA	110	Blank(s)	15	14	Blank(s)	M0	M0	Blank(s)	NA	0	Blank(s)	Blank(s)	No	No	No	No	8240/3: Carcinoid tumor, NOS	Surgery performed	30	No systemic therapy and/or surgical procedures	No/Unknown	None/Unknown	Alive	Alive or dead of other cause	Alive	89
540	50020348	77 years	Female	White	2013	Widowed	C25.0-Head of pancreas	Moderately differentiated; Grade II	Moderately differentiated; Grade II	T3	Blank(s)	T2	T2	55	55	100	N1	N1	Blank(s)	N1	110	Blank(s)	32	1	Blank(s)	M0	M0	Blank(s)	M0	0	Blank(s)	Blank(s)	No	No	No	No	8246/3: Neuroendocrine carcinoma, NOS	Surgery performed	37	No systemic therapy and/or surgical procedures	No/Unknown	None/Unknown	Pancreas	Dead (attributable to this cancer dx)	Dead	27
541	16546192	65 years	Male	White	2013	Divorced	C25.2-Tail of pancreas	Moderately differentiated; Grade II	Moderately differentiated; Grade II	T3	Blank(s)	T3	NA	45	45	400	N1	N1	Blank(s)	NA	110	Blank(s)	10	1	Blank(s)	M0	M0	Blank(s)	NA	0	Blank(s)	Blank(s)	No	No	No	No	8240/3: Carcinoid tumor, NOS	Surgery performed	30	No systemic therapy and/or surgical procedures	No/Unknown	None/Unknown	Alive	Alive or dead of other cause	Alive	74
542	22121174	54 years	Male	Black	2013	Single (never married)	C25.0-Head of pancreas	Well differentiated; Grade I	Well differentiated; Grade I	T3	Blank(s)	T3	NA	42	42	400	N1	N1	Blank(s)	NA	110	Blank(s)	23	1	Blank(s)	M0	M0	Blank(s)	NA	0	Blank(s)	Blank(s)	No	No	No	No	8240/3: Carcinoid tumor, NOS	Surgery performed	37	No systemic therapy and/or surgical procedures	No/Unknown	None/Unknown	Alive	Alive or dead of other cause	Alive	73
543	27389843	63 years	Female	Asian or Pacific Islander	2013	Married (including common law)	C25.2-Tail of pancreas	Poorly differentiated; Grade III	Poorly differentiated; Grade III	T3	Blank(s)	T3	T3	65	65	400	N1	N1	Blank(s)	N1	110	Blank(s)	24	1	Blank(s)	M0	M0	Blank(s)	M0	0	Blank(s)	Blank(s)	No	No	No	No	8246/3: Neuroendocrine carcinoma, NOS	Surgery performed	40	No systemic therapy and/or surgical procedures	No/Unknown	None/Unknown	Alive	Alive or dead of other cause	Alive	72
544	27404950	63 years	Female	White	2013	Married (including common law)	C25.2-Tail of pancreas	Well differentiated; Grade I	Well differentiated; Grade I	T3	Blank(s)	T3	NA	32	32	400	N1	N1	Blank(s)	NA	110	Blank(s)	12	1	Blank(s)	M1	M1	Blank(s)	NA	40	Blank(s)	Blank(s)	No	No	Yes	No	8249/3: Atypical carcinoid tumor	Surgery performed	30	No systemic therapy and/or surgical procedures	No/Unknown	None/Unknown	Alive	Alive or dead of other cause	Alive	72
545	46770094	63 years	Female	White	2013	Married (including common law)	C25.2-Tail of pancreas	Poorly differentiated; Grade III	Poorly differentiated; Grade III	T3	Blank(s)	T3	T3	45	45	400	N1	N1	Blank(s)	N1	110	Blank(s)	9	1	Blank(s)	M1	M1	Blank(s)	M1	40	Blank(s)	Blank(s)	No	No	Yes	No	8246/3: Neuroendocrine carcinoma, NOS	Surgery performed	36	No systemic therapy and/or surgical procedures	No/Unknown	Radioisotopes (1988+)	Pancreas	Dead (attributable to this cancer dx)	Dead	24
546	55001929	81 years	Male	White	2013	Married (including common law)	C25.2-Tail of pancreas	Well differentiated; Grade I	Well differentiated; Grade I	T3	Blank(s)	T3	T3	125	125	400	N1	N1	Blank(s)	N1	110	Blank(s)	19	1	Blank(s)	M0	M0	Blank(s)	M0	0	Blank(s)	Blank(s)	No	No	No	No	8246/3: Neuroendocrine carcinoma, NOS	Surgery performed	60	No systemic therapy and/or surgical procedures	No/Unknown	None/Unknown	Other Cause of Death	Alive or dead of other cause	Dead	71
547	55015802	59 years	Male	Black	2013	Married (including common law)	C25.1-Body of pancreas	Well differentiated; Grade I	Well differentiated; Grade I	T3	Blank(s)	T3	T3	35	35	400	N1	N1	Blank(s)	N1	110	Blank(s)	15	1	Blank(s)	M0	M0	Blank(s)	M0	0	Blank(s)	Blank(s)	No	No	No	No	8246/3: Neuroendocrine carcinoma, NOS	Surgery performed	30	No systemic therapy and/or surgical procedures	No/Unknown	None/Unknown	Alive	Alive or dead of other cause	Alive	77
548	62717230	53 years	Female	Black	2013	Divorced	C25.1-Body of pancreas	Well differentiated; Grade I	Well differentiated; Grade I	T3	Blank(s)	T3	T3	15	15	400	N1	N1	Blank(s)	N1	110	Blank(s)	3	1	Blank(s)	M0	M0	Blank(s)	M0	0	Blank(s)	Blank(s)	No	No	No	No	8246/3: Neuroendocrine carcinoma, NOS	Surgery performed	30	No systemic therapy and/or surgical procedures	No/Unknown	None/Unknown	Alive	Alive or dead of other cause	Alive	77
549	62727695	58 years	Male	White	2013	Married (including common law)	C25.2-Tail of pancreas	Well differentiated; Grade I	Well differentiated; Grade I	T3	Blank(s)	T3	NA	65	65	400	N1	N1	Blank(s)	NA	110	Blank(s)	14	1	Blank(s)	M0	M0	Blank(s)	NA	0	Blank(s)	Blank(s)	No	No	No	No	8240/3: Carcinoid tumor, NOS	Surgery performed	30	No systemic therapy and/or surgical procedures	No/Unknown	None/Unknown	Alive	Alive or dead of other cause	Alive	76
550	46809050	55 years	Female	Black	2013	Married (including common law)	C25.2-Tail of pancreas	Well differentiated; Grade I	Well differentiated; Grade I	T2	Blank(s)	T2	NA	21	21	100	N1	N1	Blank(s)	NA	110	Blank(s)	4	1	Blank(s)	M0	M0	Blank(s)	NA	0	Blank(s)	Blank(s)	No	No	No	No	8240/3: Carcinoid tumor, NOS	Surgery performed	40	No systemic therapy and/or surgical procedures	No/Unknown	None/Unknown	Alive	Alive or dead of other cause	Alive	73
551	16537146	45 years	Male	White	2013	Married (including common law)	C25.9-Pancreas, NOS	Well differentiated; Grade I	Well differentiated; Grade I	T2	Blank(s)	T2	NA	22	22	100	N1	N1	Blank(s)	NA	100	Blank(s)	4	1	Blank(s)	M0	M0	Blank(s)	NA	0	Blank(s)	Blank(s)	No	No	No	No	8240/3: Carcinoid tumor, NOS	Surgery performed	25	No systemic therapy and/or surgical procedures	No/Unknown	None/Unknown	Alive	Alive or dead of other cause	Alive	75
552	16510488	65 years	Female	Black	2013	Single (never married)	C25.0-Head of pancreas	Well differentiated; Grade I	Well differentiated; Grade I	T1	Blank(s)	T1	NA	8	8	100	N1	N1	Blank(s)	NA	110	Blank(s)	14	1	Blank(s)	M0	M0	Blank(s)	NA	0	Blank(s)	Blank(s)	No	No	No	No	8240/3: Carcinoid tumor, NOS	Surgery performed	36	No systemic therapy and/or surgical procedures	No/Unknown	None/Unknown	Alive	Alive or dead of other cause	Alive	82
553	62711297	33 years	Male	White	2013	Married (including common law)	C25.0-Head of pancreas	Well differentiated; Grade I	Well differentiated; Grade I	T2	Blank(s)	T2	T2	24	24	100	N1	N1	Blank(s)	N1	110	Blank(s)	13	1	Blank(s)	M0	M0	Blank(s)	M0	0	Blank(s)	Blank(s)	No	No	No	No	8246/3: Neuroendocrine carcinoma, NOS	Surgery performed	37	No systemic therapy and/or surgical procedures	No/Unknown	None/Unknown	Alive	Alive or dead of other cause	Alive	77
554	50014198	44 years	Female	Black	2013	Single (never married)	C25.0-Head of pancreas	Well differentiated; Grade I	Well differentiated; Grade I	T1	Blank(s)	T1	T1	9	9	100	N1	N1	Blank(s)	N1	110	Blank(s)	27	1	Blank(s)	M0	M0	Blank(s)	M0	0	Blank(s)	Blank(s)	No	No	No	No	8246/3: Neuroendocrine carcinoma, NOS	Surgery performed	37	No systemic therapy and/or surgical procedures	No/Unknown	None/Unknown	Chronic Liver Disease and Cirrhosis	Alive or dead of other cause	Dead	34
555	35918287	68 years	Female	White	2013	Single (never married)	C25.1-Body of pancreas	Well differentiated; Grade I	Well differentiated; Grade I	T1	Blank(s)	T1	NA	10	10	100	N1	N1	Blank(s)	NA	110	Blank(s)	8	1	Blank(s)	M0	M0	Blank(s)	NA	0	Blank(s)	Blank(s)	No	No	No	No	8240/3: Carcinoid tumor, NOS	Surgery performed	35	No systemic therapy and/or surgical procedures	No/Unknown	None/Unknown	Alive	Alive or dead of other cause	Alive	73
556	55040168	49 years	Female	Black	2013	Married (including common law)	C25.1-Body of pancreas	Moderately differentiated; Grade II	Moderately differentiated; Grade II	T2	Blank(s)	T2	T2	25	25	100	N1	N1	Blank(s)	N1	110	Blank(s)	20	1	Blank(s)	M0	M0	Blank(s)	M0	0	Blank(s)	Blank(s)	No	No	No	No	8246/3: Neuroendocrine carcinoma, NOS	Surgery performed	37	No systemic therapy and/or surgical procedures	No/Unknown	None/Unknown	Alive	Alive or dead of other cause	Alive	75
557	35772135	65 years	Female	Asian or Pacific Islander	2013	Married (including common law)	C25.0-Head of pancreas	Well differentiated; Grade I	Well differentiated; Grade I	T3	Blank(s)	T3	NA	15	15	440	N1	N1	Blank(s)	NA	110	Blank(s)	23	1	Blank(s)	M0	M0	Blank(s)	NA	0	Blank(s)	Blank(s)	No	No	No	No	8240/3: Carcinoid tumor, NOS	Surgery performed	37	No systemic therapy and/or surgical procedures	No/Unknown	None/Unknown	Alive	Alive or dead of other cause	Alive	81
558	55000485	24 years	Female	White	2013	Single (never married)	C25.0-Head of pancreas	Well differentiated; Grade I	Well differentiated; Grade I	T3	Blank(s)	T3	T3	50	50	440	N1	N1	Blank(s)	N1	110	Blank(s)	15	1	Blank(s)	M0	M0	Blank(s)	M0	0	Blank(s)	Blank(s)	No	No	No	No	8246/3: Neuroendocrine carcinoma, NOS	Surgery performed	37	No systemic therapy and/or surgical procedures	No/Unknown	None/Unknown	Alive	Alive or dead of other cause	Alive	80
559	11094313	83 years	Male	White	2013	Widowed	C25.2-Tail of pancreas	Well differentiated; Grade I	Well differentiated; Grade I	T3	Blank(s)	T3	T3	75	75	500	N1	N1	Blank(s)	N1	110	Blank(s)	12	1	Blank(s)	M1	M1	Blank(s)	M1	40	Blank(s)	Blank(s)	No	No	Yes	No	8246/3: Neuroendocrine carcinoma, NOS	Surgery performed	60	No systemic therapy and/or surgical procedures	No/Unknown	None/Unknown	Pancreas	Dead (attributable to this cancer dx)	Dead	36
560	55081566	65 years	Male	White	2013	Married (including common law)	C25.2-Tail of pancreas	Well differentiated; Grade I	Well differentiated; Grade I	T3	Blank(s)	T3	T3	130	130	500	N1	N1	Blank(s)	N1	210	Blank(s)	1	1	Blank(s)	M1	M1	Blank(s)	M1	40	Blank(s)	Blank(s)	No	No	Yes	No	8246/3: Neuroendocrine carcinoma, NOS	Surgery performed	30	No systemic therapy and/or surgical procedures	No/Unknown	None/Unknown	Alive	Alive or dead of other cause	Alive	72
561	11080553	54 years	Male	White	2013	Divorced	C25.7-Other specified parts of pancreas	Well differentiated; Grade I	Well differentiated; Grade I	T2	Blank(s)	T2	T2	31	31	100	N1	N1	Blank(s)	N1	100	Blank(s)	4	1	Blank(s)	M1	M1	Blank(s)	M1	40	Blank(s)	Blank(s)	No	No	Yes	No	8246/3: Neuroendocrine carcinoma, NOS	Surgery performed	30	No systemic therapy and/or surgical procedures	No/Unknown	None/Unknown	Miscellaneous Malignant Cancer	Dead (attributable to this cancer dx)	Dead	28
562	27374607	63 years	Male	White	2013	Married (including common law)	C25.9-Pancreas, NOS	Moderately differentiated; Grade II	Moderately differentiated; Grade II	T3	Blank(s)	T3	T3	40	40	510	N1	N1	Blank(s)	N1	100	Blank(s)	39	1	Blank(s)	M1	M1	Blank(s)	M1	40	Blank(s)	Blank(s)	No	No	Yes	No	8246/3: Neuroendocrine carcinoma, NOS	Surgery performed	37	Systemic therapy after surgery	Yes	None/Unknown	Pancreas	Dead (attributable to this cancer dx)	Dead	11
563	1317302	62 years	Female	Asian or Pacific Islander	2013	Married (including common law)	C25.0-Head of pancreas	Well differentiated; Grade I	Well differentiated; Grade I	T3	Blank(s)	T3	T3	70	70	540	N1	N1	Blank(s)	N1	110	Blank(s)	26	1	Blank(s)	M0	M0	Blank(s)	M0	0	Blank(s)	Blank(s)	No	No	No	No	8246/3: Neuroendocrine carcinoma, NOS	Surgery performed	70	No systemic therapy and/or surgical procedures	No/Unknown	None/Unknown	Alive	Alive or dead of other cause	Alive	23
564	16511295	69 years	Female	White	2013	Divorced	C25.2-Tail of pancreas	Moderately differentiated; Grade II	Moderately differentiated; Grade II	T1	Blank(s)	T1	NA	15	15	100	N1	N1	Blank(s)	NA	110	Blank(s)	5	1	Blank(s)	M0	M0	Blank(s)	NA	0	Blank(s)	Blank(s)	No	No	No	No	8240/3: Carcinoid tumor, NOS	Surgery performed	30	No systemic therapy and/or surgical procedures	No/Unknown	None/Unknown	Pancreas	Dead (attributable to this cancer dx)	Dead	82
565	16553966	70 years	Female	White	2013	Divorced	C25.2-Tail of pancreas	Moderately differentiated; Grade II	Moderately differentiated; Grade II	T3	Blank(s)	T3	T3	39	39	560	N1	N1	Blank(s)	N1	110	Blank(s)	2	1	Blank(s)	M1	M1	Blank(s)	M1	40	Blank(s)	Blank(s)	No	No	Yes	No	8246/3: Neuroendocrine carcinoma, NOS	Surgery performed	30	No systemic therapy and/or surgical procedures	No/Unknown	None/Unknown	Alive	Alive or dead of other cause	Alive	72
566	35721972	65 years	Female	White	2013	Married (including common law)	C25.0-Head of pancreas	Well differentiated; Grade I	Well differentiated; Grade I	T2	Blank(s)	T2	NA	35	35	100	N1	N1	Blank(s)	NA	110	Blank(s)	5	1	Blank(s)	M0	M0	Blank(s)	NA	0	Blank(s)	Blank(s)	No	No	No	No	8240/3: Carcinoid tumor, NOS	Surgery performed	37	No systemic therapy and/or surgical procedures	No/Unknown	None/Unknown	Alive	Alive or dead of other cause	Alive	78
567	11114089	77 years	Male	White	2013	Married (including common law)	C25.2-Tail of pancreas	Moderately differentiated; Grade II	Moderately differentiated; Grade II	T2	Blank(s)	T2	T2	40	40	100	N1	N1	Blank(s)	N1	110	Blank(s)	5	1	Blank(s)	M0	M0	Blank(s)	M0	0	Blank(s)	Blank(s)	No	No	No	No	8246/3: Neuroendocrine carcinoma, NOS	Surgery performed	36	No systemic therapy and/or surgical procedures	No/Unknown	None/Unknown	Pancreas	Dead (attributable to this cancer dx)	Dead	74
568	11096109	53 years	Female	White	2013	Married (including common law)	C25.0-Head of pancreas	Moderately differentiated; Grade II	Moderately differentiated; Grade II	T3	Blank(s)	T2	T2	41	41	100	N0	N0	Blank(s)	N0	0	Blank(s)	10	0	Blank(s)	M0	M0	Blank(s)	M0	0	Blank(s)	Blank(s)	No	No	No	No	8246/3: Neuroendocrine carcinoma, NOS	Surgery performed	37	No systemic therapy and/or surgical procedures	No/Unknown	None/Unknown	Alive	Alive or dead of other cause	Alive	81
569	27395180	76 years	Female	White	2013	Separated	C25.2-Tail of pancreas	Well differentiated; Grade I	Well differentiated; Grade I	T3	Blank(s)	T2	T2	45	45	100	N0	N0	Blank(s)	N0	0	Blank(s)	14	0	Blank(s)	M0	M0	Blank(s)	M0	0	Blank(s)	Blank(s)	No	No	No	No	8246/3: Neuroendocrine carcinoma, NOS	Surgery performed	35	No systemic therapy and/or surgical procedures	No/Unknown	None/Unknown	Alive	Alive or dead of other cause	Alive	39
570	24370465	49 years	Male	Asian or Pacific Islander	2013	Married (including common law)	C25.1-Body of pancreas	Well differentiated; Grade I	Well differentiated; Grade I	T3	Blank(s)	T2	T2	48	48	100	N0	N0	Blank(s)	N0	0	Blank(s)	7	0	Blank(s)	M0	M0	Blank(s)	M0	0	Blank(s)	Blank(s)	No	No	No	No	8246/3: Neuroendocrine carcinoma, NOS	Surgery performed	30	No systemic therapy and/or surgical procedures	No/Unknown	None/Unknown	Alive	Alive or dead of other cause	Alive	74
571	35741225	21 years	Male	White	2013	Single (never married)	C25.9-Pancreas, NOS	Well differentiated; Grade I	Well differentiated; Grade I	T3	Blank(s)	T2	T2	49	49	100	N0	N0	Blank(s)	N0	0	Blank(s)	27	0	Blank(s)	M0	M0	Blank(s)	M0	0	Blank(s)	Blank(s)	No	No	No	No	8246/3: Neuroendocrine carcinoma, NOS	Surgery performed	40	Systemic therapy before surgery	Yes	None/Unknown	Septicemia	Alive or dead of other cause	Dead	9
572	27407541	59 years	Male	White	2013	Married (including common law)	C25.2-Tail of pancreas	Well differentiated; Grade I	Well differentiated; Grade I	T3	Blank(s)	T2	NA	50	50	100	N0	N0	Blank(s)	NA	0	Blank(s)	1	0	Blank(s)	M0	M0	Blank(s)	NA	0	Blank(s)	Blank(s)	No	No	No	No	8240/3: Carcinoid tumor, NOS	Surgery performed	30	No systemic therapy and/or surgical procedures	No/Unknown	None/Unknown	Alive	Alive or dead of other cause	Alive	41
573	35738048	43 years	Male	White	2013	Married (including common law)	C25.8-Overlapping lesion of pancreas	Moderately differentiated; Grade II	Moderately differentiated; Grade II	T3	Blank(s)	T2	NA	50	50	100	N0	N0	Blank(s)	NA	0	Blank(s)	16	0	Blank(s)	M0	M0	Blank(s)	NA	0	Blank(s)	Blank(s)	No	No	No	No	8249/3: Atypical carcinoid tumor	Surgery performed	30	No systemic therapy and/or surgical procedures	No/Unknown	None/Unknown	Alive	Alive or dead of other cause	Alive	77
574	50007152	79 years	Female	White	2013	Married (including common law)	C25.2-Tail of pancreas	Well differentiated; Grade I	Well differentiated; Grade I	T3	Blank(s)	T2	T2	50	50	100	N0	N0	Blank(s)	N0	0	Blank(s)	5	0	Blank(s)	M0	M0	Blank(s)	M0	0	Blank(s)	Blank(s)	No	No	No	No	8246/3: Neuroendocrine carcinoma, NOS	Surgery performed	35	No systemic therapy and/or surgical procedures	No/Unknown	None/Unknown	Cerebrovascular Diseases	Alive or dead of other cause	Dead	22
575	35716213	46 years	Male	White	2013	Divorced	C25.2-Tail of pancreas	Well differentiated; Grade I	Well differentiated; Grade I	T3	Blank(s)	T2	NA	51	51	100	N0	N0	Blank(s)	NA	0	Blank(s)	13	0	Blank(s)	M0	M0	Blank(s)	NA	0	Blank(s)	Blank(s)	No	No	No	No	8240/3: Carcinoid tumor, NOS	Surgery performed	30	No systemic therapy and/or surgical procedures	No/Unknown	None/Unknown	Alive	Alive or dead of other cause	Alive	81
576	16512247	45 years	Male	Asian or Pacific Islander	2013	Single (never married)	C25.9-Pancreas, NOS	Well differentiated; Grade I	Well differentiated; Grade I	T3	Blank(s)	T2	NA	54	54	100	N0	N0	Blank(s)	NA	0	Blank(s)	13	0	Blank(s)	M0	M0	Blank(s)	NA	0	Blank(s)	Blank(s)	No	No	No	No	8240/3: Carcinoid tumor, NOS	Surgery performed	36	No systemic therapy and/or surgical procedures	No/Unknown	None/Unknown	Alive	Alive or dead of other cause	Alive	83
577	55098542	66 years	Male	White	2013	Married (including common law)	C25.2-Tail of pancreas	Well differentiated; Grade I	Well differentiated; Grade I	T3	Blank(s)	T2	NA	54	54	100	N0	N0	Blank(s)	NA	0	Blank(s)	12	0	Blank(s)	M0	M0	Blank(s)	NA	0	Blank(s)	Blank(s)	No	No	No	No	8249/3: Atypical carcinoid tumor	Surgery performed	30	No systemic therapy and/or surgical procedures	No/Unknown	None/Unknown	Alive	Alive or dead of other cause	Alive	74
578	20246727	54 years	Male	White	2013	Divorced	C25.0-Head of pancreas	Moderately differentiated; Grade II	Moderately differentiated; Grade II	T3	Blank(s)	T2	T2	55	55	100	N0	N0	Blank(s)	N0	0	Blank(s)	50	0	Blank(s)	M0	M0	Blank(s)	M0	0	Blank(s)	Blank(s)	No	No	No	No	8246/3: Neuroendocrine carcinoma, NOS	Surgery performed	37	No systemic therapy and/or surgical procedures	No/Unknown	None/Unknown	Alive	Alive or dead of other cause	Alive	82
579	35928852	43 years	Male	White	2013	Married (including common law)	C25.1-Body of pancreas	Well differentiated; Grade I	Well differentiated; Grade I	T3	Blank(s)	T2	T2	55	55	100	N0	N0	Blank(s)	N0	0	Blank(s)	4	0	Blank(s)	M0	M0	Blank(s)	M0	0	Blank(s)	Blank(s)	No	No	No	No	8246/3: Neuroendocrine carcinoma, NOS	Surgery performed	30	No systemic therapy and/or surgical procedures	No/Unknown	None/Unknown	Alive	Alive or dead of other cause	Alive	71
580	27382922	71 years	Male	White	2013	Married (including common law)	C25.0-Head of pancreas	Well differentiated; Grade I	Well differentiated; Grade I	T3	Blank(s)	T2	NA	65	65	100	N0	N0	Blank(s)	NA	0	Blank(s)	7	0	Blank(s)	M0	M0	Blank(s)	NA	0	Blank(s)	Blank(s)	No	No	No	No	8240/3: Carcinoid tumor, NOS	Surgery performed	37	No systemic therapy and/or surgical procedures	No/Unknown	None/Unknown	Pancreas	Dead (attributable to this cancer dx)	Dead	71
581	27564153	57 years	Male	White	2013	Married (including common law)	C25.2-Tail of pancreas	Moderately differentiated; Grade II	Moderately differentiated; Grade II	T3	Blank(s)	T2	NA	65	65	100	N0	N0	Blank(s)	NA	0	Blank(s)	9	0	Blank(s)	M0	M0	Blank(s)	NA	0	Blank(s)	Blank(s)	No	No	No	No	8249/3: Atypical carcinoid tumor	Surgery performed	37	No systemic therapy and/or surgical procedures	No/Unknown	None/Unknown	Alive	Alive or dead of other cause	Alive	83
582	35733217	68 years	Male	Asian or Pacific Islander	2013	Single (never married)	C25.0-Head of pancreas	Well differentiated; Grade I	Well differentiated; Grade I	T3	Blank(s)	T2	NA	70	70	100	N0	N0	Blank(s)	NA	0	Blank(s)	13	0	Blank(s)	M0	M0	Blank(s)	NA	0	Blank(s)	Blank(s)	No	No	No	No	8240/3: Carcinoid tumor, NOS	Surgery performed	36	No systemic therapy and/or surgical procedures	No/Unknown	None/Unknown	Alive	Alive or dead of other cause	Alive	79
583	22093560	64 years	Male	Asian or Pacific Islander	2013	Married (including common law)	C25.0-Head of pancreas	Moderately differentiated; Grade II	Moderately differentiated; Grade II	T3	Blank(s)	T2	T2	80	80	100	N0	N0	Blank(s)	N0	0	Blank(s)	7	0	Blank(s)	M0	M0	Blank(s)	M0	0	Blank(s)	Blank(s)	No	No	No	No	8246/3: Neuroendocrine carcinoma, NOS	Surgery performed	37	Systemic therapy before surgery	Yes	None/Unknown	Alive	Alive or dead of other cause	Alive	82
584	5732284	72 years	Female	White	2013	Married (including common law)	C25.9-Pancreas, NOS	Well differentiated; Grade I	Well differentiated; Grade I	T3	Blank(s)	T2	NA	82	82	100	N0	N0	Blank(s)	NA	0	Blank(s)	3	0	Blank(s)	M0	M0	Blank(s)	NA	0	Blank(s)	Blank(s)	No	No	No	No	8240/3: Carcinoid tumor, NOS	Surgery performed	30	No systemic therapy and/or surgical procedures	No/Unknown	None/Unknown	Alive	Alive or dead of other cause	Alive	76
585	27372274	56 years	Female	Asian or Pacific Islander	2013	Married (including common law)	C25.2-Tail of pancreas	Well differentiated; Grade I	Well differentiated; Grade I	T3	Blank(s)	T2	NA	85	85	100	N0	N0	Blank(s)	NA	0	Blank(s)	9	0	Blank(s)	M0	M0	Blank(s)	NA	0	Blank(s)	Blank(s)	No	No	No	No	8240/3: Carcinoid tumor, NOS	Surgery performed	30	No systemic therapy and/or surgical procedures	No/Unknown	None/Unknown	Alive	Alive or dead of other cause	Alive	78
586	22099116	34 years	Female	Black	2013	Single (never married)	C25.8-Overlapping lesion of pancreas	Well differentiated; Grade I	Well differentiated; Grade I	T3	Blank(s)	T2	T2	90	90	100	N0	N0	Blank(s)	N0	0	Blank(s)	10	0	Blank(s)	M0	M0	Blank(s)	M0	0	Blank(s)	Blank(s)	No	No	No	No	8246/3: Neuroendocrine carcinoma, NOS	Surgery performed	30	No systemic therapy and/or surgical procedures	No/Unknown	None/Unknown	Alive	Alive or dead of other cause	Alive	80
587	1166905	63 years	Female	White	2013	Married (including common law)	C25.2-Tail of pancreas	Well differentiated; Grade I	Well differentiated; Grade I	T3	Blank(s)	T2	T2	45	45	200	N0	N0	Blank(s)	N0	0	Blank(s)	10	0	Blank(s)	M0	M0	Blank(s)	M0	0	Blank(s)	Blank(s)	No	No	No	No	8246/3: Neuroendocrine carcinoma, NOS	Surgery performed	36	No systemic therapy and/or surgical procedures	No/Unknown	None/Unknown	Alive	Alive or dead of other cause	Alive	78
588	1309001	55 years	Male	White	2013	Married (including common law)	C25.2-Tail of pancreas	Well differentiated; Grade I	Well differentiated; Grade I	T3	Blank(s)	T2	NA	45	45	200	N0	N0	Blank(s)	NA	0	Blank(s)	1	0	Blank(s)	M0	M0	Blank(s)	NA	0	Blank(s)	Blank(s)	No	No	No	No	8240/3: Carcinoid tumor, NOS	Surgery performed	30	No systemic therapy and/or surgical procedures	No/Unknown	None/Unknown	Alive	Alive or dead of other cause	Alive	74
589	35761755	35 years	Male	White	2013	Married (including common law)	C25.0-Head of pancreas	Well differentiated; Grade I	Well differentiated; Grade I	T3	Blank(s)	T2	NA	56	56	200	N0	N0	Blank(s)	NA	0	Blank(s)	20	0	Blank(s)	M0	M0	Blank(s)	NA	0	Blank(s)	Blank(s)	No	No	No	No	8240/3: Carcinoid tumor, NOS	Surgery performed	37	No systemic therapy and/or surgical procedures	No/Unknown	None/Unknown	Alive	Alive or dead of other cause	Alive	77
590	1531217	36 years	Female	Black	2013	Divorced	C25.2-Tail of pancreas	Well differentiated; Grade I	Well differentiated; Grade I	T3	Blank(s)	T2	T2	61	61	200	N0	N0	Blank(s)	N0	0	Blank(s)	7	0	Blank(s)	M0	M0	Blank(s)	M0	0	Blank(s)	Blank(s)	No	No	No	No	8246/3: Neuroendocrine carcinoma, NOS	Surgery performed	37	No systemic therapy and/or surgical procedures	No/Unknown	None/Unknown	Alive	Alive or dead of other cause	Alive	83
591	62718474	46 years	Male	White	2013	Married (including common law)	C25.1-Body of pancreas	Moderately differentiated; Grade II	Moderately differentiated; Grade II	T3	Blank(s)	T2	T2	75	75	200	N0	N0	Blank(s)	N0	0	Blank(s)	6	0	Blank(s)	M0	M0	Blank(s)	M0	0	Blank(s)	Blank(s)	No	No	No	No	8246/3: Neuroendocrine carcinoma, NOS	Surgery performed	30	No systemic therapy and/or surgical procedures	No/Unknown	None/Unknown	Alive	Alive or dead of other cause	Alive	79
592	55088504	29 years	Female	Black	2013	Single (never married)	C25.0-Head of pancreas	Well differentiated; Grade I	Well differentiated; Grade I	T3	Blank(s)	T2	T2	80	80	200	N0	N0	Blank(s)	N0	0	Blank(s)	1	0	Blank(s)	M0	M0	Blank(s)	M0	0	Blank(s)	Blank(s)	No	No	No	No	8246/3: Neuroendocrine carcinoma, NOS	Surgery performed	37	No systemic therapy and/or surgical procedures	No/Unknown	None/Unknown	Alive	Alive or dead of other cause	Alive	73
593	1279431	46 years	Male	White	2013	Single (never married)	C25.2-Tail of pancreas	Moderately differentiated; Grade II	Moderately differentiated; Grade II	T3	Blank(s)	T2	T2	42	42	300	N0	N0	Blank(s)	N0	0	Blank(s)	11	0	Blank(s)	M1	M1	Blank(s)	M1	40	Blank(s)	Blank(s)	No	No	Yes	No	8246/3: Neuroendocrine carcinoma, NOS	Surgery performed	36	No systemic therapy and/or surgical procedures	No/Unknown	None/Unknown	Alive	Alive or dead of other cause	Alive	80
594	5706127	54 years	Male	White	2013	Divorced	C25.8-Overlapping lesion of pancreas	Well differentiated; Grade I	Well differentiated; Grade I	T3	Blank(s)	T2	T2	55	55	300	N0	N0	Blank(s)	N0	0	Blank(s)	11	0	Blank(s)	M0	M0	Blank(s)	M0	0	Blank(s)	Blank(s)	No	No	No	No	8246/3: Neuroendocrine carcinoma, NOS	Surgery performed	36	No systemic therapy and/or surgical procedures	No/Unknown	None/Unknown	Alive	Alive or dead of other cause	Alive	48
595	5719326	26 years	Female	White	2013	Single (never married)	C25.0-Head of pancreas	Moderately differentiated; Grade II	Moderately differentiated; Grade II	T3	Blank(s)	T2	NA	60	60	300	N0	N0	Blank(s)	NA	0	Blank(s)	16	0	Blank(s)	M0	M0	Blank(s)	NA	0	Blank(s)	Blank(s)	No	No	No	No	8240/3: Carcinoid tumor, NOS	Surgery performed	37	No systemic therapy and/or surgical procedures	No/Unknown	None/Unknown	Alive	Alive or dead of other cause	Alive	76
596	5753163	47 years	Male	White	2013	Married (including common law)	C25.8-Overlapping lesion of pancreas	Well differentiated; Grade I	Well differentiated; Grade I	T4	Blank(s)	T4	NA	70	70	600	N0	N0	Blank(s)	NA	0	Blank(s)	15	0	Blank(s)	M0	M0	Blank(s)	NA	0	Blank(s)	Blank(s)	No	No	No	No	8240/3: Carcinoid tumor, NOS	Surgery performed	30	Systemic therapy before surgery	Yes	None/Unknown	Alive	Alive or dead of other cause	Alive	63
597	5699125	46 years	Male	White	2013	Married (including common law)	C25.0-Head of pancreas	Well differentiated; Grade I	Well differentiated; Grade I	T3	Blank(s)	T3	T3	15	15	400	N0	N0	Blank(s)	N0	0	Blank(s)	1	0	Blank(s)	M0	M0	Blank(s)	M0	0	Blank(s)	Blank(s)	No	No	No	No	8246/3: Neuroendocrine carcinoma, NOS	Surgery performed	30	No systemic therapy and/or surgical procedures	No/Unknown	None/Unknown	Alive	Alive or dead of other cause	Alive	78
598	5718716	39 years	Female	White	2013	Single (never married)	C25.2-Tail of pancreas	Well differentiated; Grade I	Well differentiated; Grade I	T3	Blank(s)	T3	T3	75	75	400	N0	N0	Blank(s)	N0	0	Blank(s)	7	0	Blank(s)	M0	M0	Blank(s)	M0	0	Blank(s)	Blank(s)	No	No	No	No	8246/3: Neuroendocrine carcinoma, NOS	Surgery performed	36	No systemic therapy and/or surgical procedures	No/Unknown	None/Unknown	Alive	Alive or dead of other cause	Alive	74
599	9147182	35 years	Female	Asian or Pacific Islander	2013	Single (never married)	C25.2-Tail of pancreas	Well differentiated; Grade I	Well differentiated; Grade I	T3	Blank(s)	T3	T3	105	105	400	N0	N0	Blank(s)	N0	0	Blank(s)	4	0	Blank(s)	M1	M1	Blank(s)	M1	40	Blank(s)	Blank(s)	No	No	Yes	No	8246/3: Neuroendocrine carcinoma, NOS	Surgery performed	30	Systemic therapy before surgery	Yes	None/Unknown	Alive	Alive or dead of other cause	Alive	77
600	11085711	44 years	Female	White	2013	Married (including common law)	C25.2-Tail of pancreas	Well differentiated; Grade I	Well differentiated; Grade I	T3	Blank(s)	T3	T3	32	32	400	N0	N0	Blank(s)	N0	0	Blank(s)	21	0	Blank(s)	M1	M1	Blank(s)	M1	40	Blank(s)	Blank(s)	Yes	No	Yes	No	8246/3: Neuroendocrine carcinoma, NOS	Surgery performed	30	Systemic therapy after surgery	No/Unknown	Beam radiation	Pancreas	Dead (attributable to this cancer dx)	Dead	49
601	20252598	75 years	Female	White	2013	Single (never married)	C25.0-Head of pancreas	Well differentiated; Grade I	Well differentiated; Grade I	T3	Blank(s)	T3	T3	30	30	400	N0	N0	Blank(s)	N0	0	Blank(s)	9	0	Blank(s)	M0	M0	Blank(s)	M0	0	Blank(s)	Blank(s)	No	No	No	No	8246/3: Neuroendocrine carcinoma, NOS	Surgery performed	37	No systemic therapy and/or surgical procedures	No/Unknown	None/Unknown	Pancreas	Dead (attributable to this cancer dx)	Dead	3
602	22103560	79 years	Male	White	2013	Widowed	C25.0-Head of pancreas	Well differentiated; Grade I	Well differentiated; Grade I	T3	Blank(s)	T3	T3	26	26	400	N0	N0	Blank(s)	N0	0	Blank(s)	5	0	Blank(s)	M0	M0	Blank(s)	M0	0	Blank(s)	Blank(s)	No	No	No	No	8246/3: Neuroendocrine carcinoma, NOS	Surgery performed	37	No systemic therapy and/or surgical procedures	No/Unknown	None/Unknown	Alive	Alive or dead of other cause	Alive	74
603	24359498	50 years	Male	White	2013	Married (including common law)	C25.0-Head of pancreas	Well differentiated; Grade I	Well differentiated; Grade I	T3	Blank(s)	T3	T3	40	40	400	N0	N0	Blank(s)	N0	0	Blank(s)	10	0	Blank(s)	M0	M0	Blank(s)	M0	0	Blank(s)	Blank(s)	No	No	No	No	8246/3: Neuroendocrine carcinoma, NOS	Surgery performed	37	No systemic therapy and/or surgical procedures	No/Unknown	None/Unknown	Pancreas	Dead (attributable to this cancer dx)	Dead	33
604	24366437	51 years	Male	White	2013	Married (including common law)	C25.2-Tail of pancreas	Moderately differentiated; Grade II	Moderately differentiated; Grade II	T3	Blank(s)	T3	NA	31	31	400	N0	N0	Blank(s)	NA	0	Blank(s)	6	0	Blank(s)	M0	M0	Blank(s)	NA	0	Blank(s)	Blank(s)	No	No	No	No	8249/3: Atypical carcinoid tumor	Surgery performed	36	No systemic therapy and/or surgical procedures	No/Unknown	None/Unknown	Alive	Alive or dead of other cause	Alive	76
605	27408260	54 years	Male	Black	2013	Single (never married)	C25.2-Tail of pancreas	Well differentiated; Grade I	Well differentiated; Grade I	T3	Blank(s)	T3	NA	25	25	400	N0	N0	Blank(s)	NA	0	Blank(s)	23	0	Blank(s)	M0	M0	Blank(s)	NA	0	Blank(s)	Blank(s)	No	No	No	No	8240/3: Carcinoid tumor, NOS	Surgery performed	36	No systemic therapy and/or surgical procedures	No/Unknown	None/Unknown	Alive	Alive or dead of other cause	Alive	74
606	27416476	57 years	Male	White	2013	Single (never married)	C25.0-Head of pancreas	Moderately differentiated; Grade II	Moderately differentiated; Grade II	T3	Blank(s)	T3	NA	28	28	400	N0	N0	Blank(s)	NA	0	Blank(s)	1	0	Blank(s)	M0	M0	Blank(s)	NA	0	Blank(s)	Blank(s)	No	No	No	No	8249/3: Atypical carcinoid tumor	Surgery performed	25	No systemic therapy and/or surgical procedures	No/Unknown	None/Unknown	Chronic Liver Disease and Cirrhosis	Alive or dead of other cause	Dead	52
607	35665415	71 years	Male	White	2013	Married (including common law)	C25.1-Body of pancreas	Well differentiated; Grade I	Well differentiated; Grade I	T3	Blank(s)	T3	T3	12	12	400	N0	N0	Blank(s)	N0	0	Blank(s)	23	0	Blank(s)	M0	M0	Blank(s)	M0	0	Blank(s)	Blank(s)	No	No	No	No	8246/3: Neuroendocrine carcinoma, NOS	Surgery performed	35	No systemic therapy and/or surgical procedures	No/Unknown	None/Unknown	Alive	Alive or dead of other cause	Alive	81
608	35766550	49 years	Male	Asian or Pacific Islander	2013	Married (including common law)	C25.0-Head of pancreas	Well differentiated; Grade I	Well differentiated; Grade I	T3	Blank(s)	T3	NA	12	12	400	N0	N0	Blank(s)	NA	0	Blank(s)	21	0	Blank(s)	M0	M0	Blank(s)	NA	0	Blank(s)	Blank(s)	No	No	No	No	8240/3: Carcinoid tumor, NOS	Surgery performed	37	No systemic therapy and/or surgical procedures	No/Unknown	None/Unknown	Alive	Alive or dead of other cause	Alive	76
609	35771847	68 years	Female	White	2013	Single (never married)	C25.2-Tail of pancreas	Well differentiated; Grade I	Well differentiated; Grade I	T3	Blank(s)	T3	NA	60	60	400	N0	N0	Blank(s)	NA	0	Blank(s)	17	0	Blank(s)	M0	M0	Blank(s)	NA	0	Blank(s)	Blank(s)	No	No	No	No	8240/3: Carcinoid tumor, NOS	Surgery performed	30	No systemic therapy and/or surgical procedures	No/Unknown	None/Unknown	Alive	Alive or dead of other cause	Alive	77
610	54984399	54 years	Male	White	2013	Married (including common law)	C25.0-Head of pancreas	Well differentiated; Grade I	Well differentiated; Grade I	T4	Blank(s)	T4	T4	20	20	600	N0	N0	Blank(s)	N0	0	Blank(s)	9	0	Blank(s)	M0	M0	Blank(s)	M0	0	Blank(s)	Blank(s)	No	No	No	No	8246/3: Neuroendocrine carcinoma, NOS	Surgery performed	35	No systemic therapy and/or surgical procedures	No/Unknown	None/Unknown	Alive	Alive or dead of other cause	Alive	82
611	35843473	71 years	Male	White	2013	Married (including common law)	C25.2-Tail of pancreas	Well differentiated; Grade I	Well differentiated; Grade I	T3	Blank(s)	T3	NA	19	19	400	N0	N0	Blank(s)	NA	0	Blank(s)	2	0	Blank(s)	M0	M0	Blank(s)	NA	0	Blank(s)	Blank(s)	No	No	No	No	8240/3: Carcinoid tumor, NOS	Surgery performed	36	No systemic therapy and/or surgical procedures	No/Unknown	None/Unknown	Alive	Alive or dead of other cause	Alive	72
612	46786493	46 years	Male	Asian or Pacific Islander	2013	Married (including common law)	C25.2-Tail of pancreas	Moderately differentiated; Grade II	Moderately differentiated; Grade II	T3	Blank(s)	T3	NA	62	62	400	N0	N0	Blank(s)	NA	0	Blank(s)	16	0	Blank(s)	M0	M0	Blank(s)	NA	0	Blank(s)	Blank(s)	No	No	No	No	8249/3: Atypical carcinoid tumor	Surgery performed	30	No systemic therapy and/or surgical procedures	No/Unknown	None/Unknown	Alive	Alive or dead of other cause	Alive	79
613	46832178	59 years	Male	White	2013	Married (including common law)	C25.2-Tail of pancreas	Well differentiated; Grade I	Well differentiated; Grade I	T3	Blank(s)	T3	T3	25	25	400	N0	N0	Blank(s)	N0	0	Blank(s)	9	0	Blank(s)	M0	M0	Blank(s)	M0	0	Blank(s)	Blank(s)	No	No	No	No	8246/3: Neuroendocrine carcinoma, NOS	Surgery performed	30	No systemic therapy and/or surgical procedures	No/Unknown	None/Unknown	Alive	Alive or dead of other cause	Alive	78
614	54981572	54 years	Male	White	2013	Married (including common law)	C25.2-Tail of pancreas	Well differentiated; Grade I	Well differentiated; Grade I	T3	Blank(s)	T3	T3	60	60	400	N0	N0	Blank(s)	N0	0	Blank(s)	6	0	Blank(s)	M0	M0	Blank(s)	M0	0	Blank(s)	Blank(s)	No	No	No	No	8246/3: Neuroendocrine carcinoma, NOS	Surgery performed	30	No systemic therapy and/or surgical procedures	No/Unknown	None/Unknown	Alive	Alive or dead of other cause	Alive	83
615	55011134	66 years	Male	White	2013	Single (never married)	C25.9-Pancreas, NOS	Well differentiated; Grade I	Well differentiated; Grade I	T3	Blank(s)	T3	T3	5	5	400	N0	N0	Blank(s)	N0	0	Blank(s)	7	0	Blank(s)	M0	M0	Blank(s)	M0	0	Blank(s)	Blank(s)	No	No	No	No	8246/3: Neuroendocrine carcinoma, NOS	Surgery performed	30	No systemic therapy and/or surgical procedures	No/Unknown	None/Unknown	Alive	Alive or dead of other cause	Alive	80
616	55016475	62 years	Male	White	2013	Divorced	C25.8-Overlapping lesion of pancreas	Moderately differentiated; Grade II	Moderately differentiated; Grade II	T3	Blank(s)	T3	T3	38	38	400	N0	N0	Blank(s)	N0	0	Blank(s)	25	0	Blank(s)	M0	M0	Blank(s)	M0	0	Blank(s)	Blank(s)	No	No	No	No	8246/3: Neuroendocrine carcinoma, NOS	Surgery performed	30	Systemic therapy after surgery	Yes	Beam radiation	Pancreas	Dead (attributable to this cancer dx)	Dead	56
617	55046097	36 years	Female	White	2013	Single (never married)	C25.0-Head of pancreas	Well differentiated; Grade I	Well differentiated; Grade I	T3	Blank(s)	T3	NA	14	14	400	N0	N0	Blank(s)	NA	0	Blank(s)	24	0	Blank(s)	M0	M0	Blank(s)	NA	0	Blank(s)	Blank(s)	No	No	No	No	8240/3: Carcinoid tumor, NOS	Surgery performed	37	No systemic therapy and/or surgical procedures	No/Unknown	None/Unknown	Alive	Alive or dead of other cause	Alive	80
618	55141051	57 years	Male	Black	2013	Single (never married)	C25.2-Tail of pancreas	Well differentiated; Grade I	Well differentiated; Grade I	T4	Blank(s)	T4	T3	60	60	620	N0	N0	Blank(s)	N0	0	Blank(s)	13	0	Blank(s)	M0	M0	Blank(s)	M0	0	Blank(s)	Blank(s)	No	No	No	No	8246/3: Neuroendocrine carcinoma, NOS	Surgery performed	37	No systemic therapy and/or surgical procedures	No/Unknown	None/Unknown	Alive	Alive or dead of other cause	Alive	73
619	55048533	38 years	Male	White	2013	Single (never married)	C25.0-Head of pancreas	Well differentiated; Grade I	Well differentiated; Grade I	T3	Blank(s)	T3	NA	31	31	400	N0	N0	Blank(s)	NA	0	Blank(s)	22	0	Blank(s)	M0	M0	Blank(s)	NA	0	Blank(s)	Blank(s)	No	No	No	No	8240/3: Carcinoid tumor, NOS	Surgery performed	37	No systemic therapy and/or surgical procedures	No/Unknown	None/Unknown	Alive	Alive or dead of other cause	Alive	74
620	62688506	51 years	Male	Black	2013	Married (including common law)	C25.8-Overlapping lesion of pancreas	Well differentiated; Grade I	Well differentiated; Grade I	T3	Blank(s)	T3	T3	158	158	400	N0	N0	Blank(s)	N0	0	Blank(s)	16	0	Blank(s)	M1	M1	Blank(s)	M1	40	Blank(s)	Blank(s)	No	No	No	No	8246/3: Neuroendocrine carcinoma, NOS	Surgery performed	60	No systemic therapy and/or surgical procedures	No/Unknown	None/Unknown	Pancreas	Dead (attributable to this cancer dx)	Dead	36
621	54980213	44 years	Male	White	2013	Married (including common law)	C25.8-Overlapping lesion of pancreas	Well differentiated; Grade I	Well differentiated; Grade I	T3	Blank(s)	T2	T2	80	80	100	N1	N1	Blank(s)	N1	100	Blank(s)	10	2	Blank(s)	M0	M0	Blank(s)	M0	0	Blank(s)	Blank(s)	No	No	No	No	8246/3: Neuroendocrine carcinoma, NOS	Surgery performed	40	No systemic therapy and/or surgical procedures	No/Unknown	None/Unknown	Alive	Alive or dead of other cause	Alive	83
622	62703171	42 years	Female	White	2013	Single (never married)	C25.1-Body of pancreas	Well differentiated; Grade I	Well differentiated; Grade I	T3	Blank(s)	T3	T3	40	40	400	N0	N0	Blank(s)	N0	0	Blank(s)	13	0	Blank(s)	M0	M0	Blank(s)	M0	0	Blank(s)	Blank(s)	No	No	No	No	8246/3: Neuroendocrine carcinoma, NOS	Surgery performed	30	No systemic therapy and/or surgical procedures	No/Unknown	None/Unknown	Alive	Alive or dead of other cause	Alive	78
623	62749937	49 years	Female	Black	2013	Single (never married)	C25.2-Tail of pancreas	Well differentiated; Grade I	Well differentiated; Grade I	T3	Blank(s)	T3	T3	45	45	400	N0	N0	Blank(s)	N0	0	Blank(s)	7	0	Blank(s)	M0	M0	Blank(s)	M0	0	Blank(s)	Blank(s)	No	No	No	No	8246/3: Neuroendocrine carcinoma, NOS	Surgery performed	30	Systemic therapy after surgery	Yes	None/Unknown	Alive	Alive or dead of other cause	Alive	73
624	24375010	53 years	Male	White	2013	Married (including common law)	C25.0-Head of pancreas	Well differentiated; Grade I	Well differentiated; Grade I	T3	Blank(s)	T2	T2	90	90	100	N1	N1	Blank(s)	N1	110	Blank(s)	20	2	Blank(s)	M0	M0	Blank(s)	M0	0	Blank(s)	Blank(s)	No	No	No	No	8246/3: Neuroendocrine carcinoma, NOS	Surgery performed	37	No systemic therapy and/or surgical procedures	No/Unknown	None/Unknown	Alive	Alive or dead of other cause	Alive	72
625	62751788	59 years	Female	Black	2013	Single (never married)	C25.1-Body of pancreas	Moderately differentiated; Grade II	Moderately differentiated; Grade II	T3	Blank(s)	T3	NA	18	18	400	N0	N0	Blank(s)	NA	0	Blank(s)	2	0	Blank(s)	M0	M0	Blank(s)	NA	0	Blank(s)	Blank(s)	No	No	No	No	8240/3: Carcinoid tumor, NOS	Surgery performed	30	No systemic therapy and/or surgical procedures	No/Unknown	None/Unknown	Alive	Alive or dead of other cause	Alive	72
626	1304579	55 years	Male	White	2013	Married (including common law)	C25.2-Tail of pancreas	Well differentiated; Grade I	Well differentiated; Grade I	T2	Blank(s)	T1	NA	20	20	100	N0	N0	Blank(s)	NA	0	Blank(s)	12	0	Blank(s)	M0	M0	Blank(s)	NA	0	Blank(s)	Blank(s)	No	No	No	No	8240/3: Carcinoid tumor, NOS	Surgery performed	30	No systemic therapy and/or surgical procedures	No/Unknown	None/Unknown	Alive	Alive or dead of other cause	Alive	75
627	27399026	64 years	Female	Asian or Pacific Islander	2013	Married (including common law)	C25.2-Tail of pancreas	Well differentiated; Grade I	Well differentiated; Grade I	T2	Blank(s)	T1	NA	20	20	100	N0	N0	Blank(s)	NA	0	Blank(s)	2	0	Blank(s)	M0	M0	Blank(s)	NA	0	Blank(s)	Blank(s)	No	No	No	No	8240/3: Carcinoid tumor, NOS	Surgery performed	30	No systemic therapy and/or surgical procedures	No/Unknown	None/Unknown	Alive	Alive or dead of other cause	Alive	76
628	27413252	71 years	Male	White	2013	Married (including common law)	C25.2-Tail of pancreas	Well differentiated; Grade I	Well differentiated; Grade I	T2	Blank(s)	T1	NA	20	20	100	N0	N0	Blank(s)	NA	0	Blank(s)	10	0	Blank(s)	M0	M0	Blank(s)	NA	0	Blank(s)	Blank(s)	No	No	No	No	8240/3: Carcinoid tumor, NOS	Surgery performed	35	No systemic therapy and/or surgical procedures	No/Unknown	None/Unknown	Alive	Alive or dead of other cause	Alive	72
629	35768745	80 years	Female	Asian or Pacific Islander	2013	Single (never married)	C25.2-Tail of pancreas	Well differentiated; Grade I	Well differentiated; Grade I	T2	Blank(s)	T1	NA	20	20	100	N0	N0	Blank(s)	NA	0	Blank(s)	7	0	Blank(s)	M0	M0	Blank(s)	NA	0	Blank(s)	Blank(s)	No	No	No	No	8240/3: Carcinoid tumor, NOS	Surgery performed	30	No systemic therapy and/or surgical procedures	No/Unknown	None/Unknown	Alive	Alive or dead of other cause	Alive	76
630	62701997	56 years	Male	White	2013	Separated	C25.2-Tail of pancreas	Well differentiated; Grade I	Well differentiated; Grade I	T2	Blank(s)	T1	T1	20	20	100	N0	N0	Blank(s)	N0	0	Blank(s)	9	0	Blank(s)	M0	M0	Blank(s)	M0	0	Blank(s)	Blank(s)	No	No	No	No	8246/3: Neuroendocrine carcinoma, NOS	Surgery performed	30	No systemic therapy and/or surgical procedures	No/Unknown	None/Unknown	Alive	Alive or dead of other cause	Alive	79
631	35672215	63 years	Male	White	2013	Married (including common law)	C25.0-Head of pancreas	Well differentiated; Grade I	Well differentiated; Grade I	T2	Blank(s)	T2	T2	21	21	100	N0	N0	Blank(s)	N0	0	Blank(s)	9	0	Blank(s)	M0	M0	Blank(s)	M0	0	Blank(s)	Blank(s)	No	No	No	No	8246/3: Neuroendocrine carcinoma, NOS	Surgery performed	37	No systemic therapy and/or surgical procedures	No/Unknown	None/Unknown	Alive	Alive or dead of other cause	Alive	83
632	5727009	65 years	Male	White	2013	Married (including common law)	C25.2-Tail of pancreas	Well differentiated; Grade I	Well differentiated; Grade I	T3	Blank(s)	T3	T3	12	12	400	N1	N1	Blank(s)	N1	110	Blank(s)	16	2	Blank(s)	M0	M0	Blank(s)	M0	0	Blank(s)	Blank(s)	No	No	No	No	8246/3: Neuroendocrine carcinoma, NOS	Surgery performed	30	No systemic therapy and/or surgical procedures	No/Unknown	None/Unknown	Alive	Alive or dead of other cause	Alive	78
633	35771702	64 years	Female	White	2013	Married (including common law)	C25.9-Pancreas, NOS	Well differentiated; Grade I	Well differentiated; Grade I	T2	Blank(s)	T2	NA	21	21	100	N0	N0	Blank(s)	NA	0	Blank(s)	5	0	Blank(s)	M0	M0	Blank(s)	NA	0	Blank(s)	Blank(s)	No	No	No	No	8240/3: Carcinoid tumor, NOS	Surgery performed	36	No systemic therapy and/or surgical procedures	No/Unknown	None/Unknown	Alive	Alive or dead of other cause	Alive	76
634	35927556	70 years	Male	White	2013	Married (including common law)	C25.2-Tail of pancreas	Well differentiated; Grade I	Well differentiated; Grade I	T2	Blank(s)	T2	T2	21	21	100	N0	N0	Blank(s)	N0	0	Blank(s)	6	0	Blank(s)	M0	M0	Blank(s)	M0	0	Blank(s)	Blank(s)	No	No	No	No	8246/3: Neuroendocrine carcinoma, NOS	Surgery performed	30	No systemic therapy and/or surgical procedures	No/Unknown	None/Unknown	In situ, benign or unknown behavior neoplasm	Dead (attributable to this cancer dx)	Dead	4
635	62736606	53 years	Female	White	2013	Married (including common law)	C25.7-Other specified parts of pancreas	Moderately differentiated; Grade II	Moderately differentiated; Grade II	T2	Blank(s)	T2	T2	21	21	100	N0	N0	Blank(s)	N0	0	Blank(s)	1	0	Blank(s)	M0	M0	Blank(s)	M0	0	Blank(s)	Blank(s)	No	No	No	No	8246/3: Neuroendocrine carcinoma, NOS	Surgery performed	30	No systemic therapy and/or surgical procedures	No/Unknown	None/Unknown	Alive	Alive or dead of other cause	Alive	81
636	27405721	68 years	Male	White	2013	Married (including common law)	C25.2-Tail of pancreas	Well differentiated; Grade I	Well differentiated; Grade I	T2	Blank(s)	T2	NA	22	22	100	N0	N0	Blank(s)	NA	0	Blank(s)	6	0	Blank(s)	M0	M0	Blank(s)	NA	0	Blank(s)	Blank(s)	No	No	No	No	8240/3: Carcinoid tumor, NOS	Surgery performed	30	No systemic therapy and/or surgical procedures	No/Unknown	None/Unknown	Alive	Alive or dead of other cause	Alive	79
637	35813992	49 years	Male	White	2013	Married (including common law)	C25.7-Other specified parts of pancreas	Moderately differentiated; Grade II	Moderately differentiated; Grade II	T2	Blank(s)	T2	NA	22	22	100	N0	N0	Blank(s)	NA	0	Blank(s)	2	0	Blank(s)	M0	M0	Blank(s)	NA	0	Blank(s)	Blank(s)	No	No	No	No	8240/3: Carcinoid tumor, NOS	Surgery performed	30	No systemic therapy and/or surgical procedures	No/Unknown	None/Unknown	Alive	Alive or dead of other cause	Alive	72
638	55034907	53 years	Female	White	2013	Married (including common law)	C25.2-Tail of pancreas	Well differentiated; Grade I	Well differentiated; Grade I	T2	Blank(s)	T2	T2	22	22	100	N0	N0	Blank(s)	N0	0	Blank(s)	16	0	Blank(s)	M0	M0	Blank(s)	M0	0	Blank(s)	Blank(s)	No	No	No	No	8246/3: Neuroendocrine carcinoma, NOS	Surgery performed	30	No systemic therapy and/or surgical procedures	No/Unknown	None/Unknown	Alive	Alive or dead of other cause	Alive	76
639	1299117	58 years	Female	White	2013	Single (never married)	C25.1-Body of pancreas	Well differentiated; Grade I	Well differentiated; Grade I	T1	Blank(s)	T1	T1	5	5	100	N0	N0	Blank(s)	N0	0	Blank(s)	25	0	Blank(s)	M0	M0	Blank(s)	M0	0	Blank(s)	Blank(s)	No	No	No	No	8246/3: Neuroendocrine carcinoma, NOS	Surgery performed	30	No systemic therapy and/or surgical procedures	No/Unknown	None/Unknown	Alive	Alive or dead of other cause	Alive	75
640	35916127	67 years	Male	Asian or Pacific Islander	2013	Divorced	C25.1-Body of pancreas	Well differentiated; Grade I	Well differentiated; Grade I	T1	Blank(s)	T1	T1	5	5	100	N0	N0	Blank(s)	N0	0	Blank(s)	4	0	Blank(s)	M0	M0	Blank(s)	M0	0	Blank(s)	Blank(s)	No	No	No	No	8246/3: Neuroendocrine carcinoma, NOS	Surgery performed	30	No systemic therapy and/or surgical procedures	No/Unknown	None/Unknown	Alive	Alive or dead of other cause	Alive	80
641	50049079	69 years	Female	White	2013	Divorced	C25.2-Tail of pancreas	Well differentiated; Grade I	Well differentiated; Grade I	T1	Blank(s)	T1	NA	5	5	100	N0	N0	Blank(s)	NA	0	Blank(s)	1	0	Blank(s)	M0	M0	Blank(s)	NA	0	Blank(s)	Blank(s)	No	No	No	No	8240/3: Carcinoid tumor, NOS	Surgery performed	30	No systemic therapy and/or surgical procedures	No/Unknown	None/Unknown	Alive	Alive or dead of other cause	Alive	78
642	55070857	80 years	Female	White	2013	Single (never married)	C25.1-Body of pancreas	Well differentiated; Grade I	Well differentiated; Grade I	T1	Blank(s)	T1	T1	5	5	100	N0	N0	Blank(s)	N0	0	Blank(s)	1	0	Blank(s)	M0	M0	Blank(s)	M0	0	Blank(s)	Blank(s)	No	No	No	No	8246/3: Neuroendocrine carcinoma, NOS	Surgery performed	30	No systemic therapy and/or surgical procedures	No/Unknown	None/Unknown	Other Cause of Death	Alive or dead of other cause	Dead	66
643	35766430	65 years	Female	White	2013	Married (including common law)	C25.9-Pancreas, NOS	Well differentiated; Grade I	Well differentiated; Grade I	T4	Blank(s)	T4	T4	169	169	600	N1	N1	Blank(s)	N1	100	Blank(s)	15	2	Blank(s)	M1	M1	Blank(s)	M1	40	Blank(s)	Blank(s)	No	No	Yes	No	8246/3: Neuroendocrine carcinoma, NOS	Surgery performed	30	Systemic therapy both before and after surgery	Yes	None/Unknown	Alive	Alive or dead of other cause	Alive	76
644	16542914	59 years	Male	White	2013	Married (including common law)	C25.2-Tail of pancreas	Well differentiated; Grade I	Well differentiated; Grade I	T3	Blank(s)	T3	NA	30	30	400	N1	N1	Blank(s)	NA	110	Blank(s)	7	2	Blank(s)	M0	M0	Blank(s)	NA	0	Blank(s)	Blank(s)	No	No	No	No	8240/3: Carcinoid tumor, NOS	Surgery performed	36	No systemic therapy and/or surgical procedures	No/Unknown	None/Unknown	Alive	Alive or dead of other cause	Alive	74
645	24365936	66 years	Male	Asian or Pacific Islander	2013	Married (including common law)	C25.2-Tail of pancreas	Well differentiated; Grade I	Well differentiated; Grade I	T1	Blank(s)	T1	NA	6	6	100	N0	N0	Blank(s)	NA	0	Blank(s)	1	0	Blank(s)	M0	M0	Blank(s)	NA	0	Blank(s)	Blank(s)	No	No	No	No	8240/3: Carcinoid tumor, NOS	Surgery performed	30	No systemic therapy and/or surgical procedures	No/Unknown	None/Unknown	Alive	Alive or dead of other cause	Alive	78
646	27344498	57 years	Male	Black	2013	Divorced	C25.1-Body of pancreas	Well differentiated; Grade I	Well differentiated; Grade I	T1	Blank(s)	T1	T1	7	7	100	N1	N1	Blank(s)	N1	110	Blank(s)	8	2	Blank(s)	M0	M0	Blank(s)	M0	0	Blank(s)	Blank(s)	No	No	No	No	8246/3: Neuroendocrine carcinoma, NOS	Surgery performed	30	No systemic therapy and/or surgical procedures	No/Unknown	None/Unknown	Alive	Alive or dead of other cause	Alive	83
647	46833769	72 years	Male	Black	2013	Widowed	C25.0-Head of pancreas	Well differentiated; Grade I	Well differentiated; Grade I	T1	Blank(s)	T1	T1	6	6	150	N0	N0	Blank(s)	N0	0	Blank(s)	8	0	Blank(s)	M0	M0	Blank(s)	M0	0	Blank(s)	Blank(s)	No	No	No	No	8246/3: Neuroendocrine carcinoma, NOS	Surgery performed	37	No systemic therapy and/or surgical procedures	No/Unknown	None/Unknown	Alive	Alive or dead of other cause	Alive	74
648	62705969	73 years	Female	White	2013	Married (including common law)	C25.1-Body of pancreas	Well differentiated; Grade I	Well differentiated; Grade I	T1	Blank(s)	T1	T1	6	6	100	N0	N0	Blank(s)	N0	0	Blank(s)	2	0	Blank(s)	M0	M0	Blank(s)	M0	0	Blank(s)	Blank(s)	No	No	No	No	8246/3: Neuroendocrine carcinoma, NOS	Surgery performed	40	No systemic therapy and/or surgical procedures	No/Unknown	None/Unknown	Alive	Alive or dead of other cause	Alive	82
649	35732830	18 years	Male	White	2013	Single (never married)	C25.0-Head of pancreas	Well differentiated; Grade I	Well differentiated; Grade I	T1	Blank(s)	T1	T1	7	7	100	N0	N0	Blank(s)	N0	0	Blank(s)	17	0	Blank(s)	M0	M0	Blank(s)	M0	0	Blank(s)	Blank(s)	No	No	No	No	8246/3: Neuroendocrine carcinoma, NOS	Surgery performed	36	No systemic therapy and/or surgical procedures	No/Unknown	None/Unknown	Alive	Alive or dead of other cause	Alive	79
650	22111337	72 years	Male	White	2013	Married (including common law)	C25.1-Body of pancreas	Well differentiated; Grade I	Well differentiated; Grade I	T2	Blank(s)	T2	NA	23	23	100	N0	N0	Blank(s)	NA	0	Blank(s)	8	0	Blank(s)	M0	M0	Blank(s)	NA	0	Blank(s)	Blank(s)	No	No	No	No	8240/3: Carcinoid tumor, NOS	Surgery performed	30	No systemic therapy and/or surgical procedures	No/Unknown	None/Unknown	Alive	Alive or dead of other cause	Alive	73
651	46815925	48 years	Female	White	2013	Married (including common law)	C25.2-Tail of pancreas	Well differentiated; Grade I	Well differentiated; Grade I	T2	Blank(s)	T2	T2	23	23	100	N0	N0	Blank(s)	N0	0	Blank(s)	4	0	Blank(s)	M0	M0	Blank(s)	M0	0	Blank(s)	Blank(s)	No	No	No	No	8246/3: Neuroendocrine carcinoma, NOS	Surgery performed	40	No systemic therapy and/or surgical procedures	No/Unknown	None/Unknown	Alive	Alive or dead of other cause	Alive	80
652	22115024	68 years	Male	White	2013	Married (including common law)	C25.2-Tail of pancreas	Well differentiated; Grade I	Well differentiated; Grade I	T1	Blank(s)	T1	NA	8	8	100	N0	N0	Blank(s)	NA	0	Blank(s)	11	0	Blank(s)	M0	M0	Blank(s)	NA	0	Blank(s)	Blank(s)	No	No	No	No	8240/3: Carcinoid tumor, NOS	Surgery performed	30	No systemic therapy and/or surgical procedures	No/Unknown	None/Unknown	Alive	Alive or dead of other cause	Alive	79
653	24367323	69 years	Male	White	2013	Divorced	C25.2-Tail of pancreas	Well differentiated; Grade I	Well differentiated; Grade I	T1	Blank(s)	T1	T1	8	8	100	N0	N0	Blank(s)	N0	0	Blank(s)	4	0	Blank(s)	M0	M0	Blank(s)	M0	0	Blank(s)	Blank(s)	No	No	No	No	8246/3: Neuroendocrine carcinoma, NOS	Surgery performed	30	No systemic therapy and/or surgical procedures	No/Unknown	None/Unknown	Other Cause of Death	Dead (attributable to this cancer dx)	Dead	31
654	1309306	59 years	Female	White	2013	Married (including common law)	C25.8-Overlapping lesion of pancreas	Well differentiated; Grade I	Well differentiated; Grade I	T1	Blank(s)	T1	NA	10	10	100	N1	N1	Blank(s)	NA	100	Blank(s)	6	2	Blank(s)	M0	M0	Blank(s)	NA	0	Blank(s)	Blank(s)	No	No	No	No	8240/3: Carcinoid tumor, NOS	Surgery performed	30	No systemic therapy and/or surgical procedures	No/Unknown	None/Unknown	Alive	Alive or dead of other cause	Alive	72
655	24371945	34 years	Female	White	2013	Single (never married)	C25.0-Head of pancreas	Well differentiated; Grade I	Well differentiated; Grade I	T1	Blank(s)	T1	NA	8	8	100	N0	N0	Blank(s)	NA	0	Blank(s)	1	0	Blank(s)	M0	M0	Blank(s)	NA	0	Blank(s)	Blank(s)	No	No	No	No	8240/3: Carcinoid tumor, NOS	Surgery performed	25	No systemic therapy and/or surgical procedures	No/Unknown	None/Unknown	Alive	Alive or dead of other cause	Alive	73
656	5727677	56 years	Female	Black	2013	Divorced	C25.0-Head of pancreas	Well differentiated; Grade I	Well differentiated; Grade I	T3	Blank(s)	T3	T3	105	105	440	N1	N1	Blank(s)	N1	110	Blank(s)	19	2	Blank(s)	M0	M0	Blank(s)	M0	0	Blank(s)	Blank(s)	No	No	No	No	8246/3: Neuroendocrine carcinoma, NOS	Surgery performed	70	No systemic therapy and/or surgical procedures	No/Unknown	None/Unknown	Alive	Alive or dead of other cause	Alive	74
657	11111792	53 years	Female	White	2013	Single (never married)	C25.0-Head of pancreas	Well differentiated; Grade I	Well differentiated; Grade I	T3	Blank(s)	T3	T3	56	56	440	N1	N1	Blank(s)	N1	800	Blank(s)	4	2	Blank(s)	M0	M0	Blank(s)	M0	0	Blank(s)	Blank(s)	No	No	No	No	8246/3: Neuroendocrine carcinoma, NOS	Surgery performed	35	Systemic therapy after surgery	No/Unknown	None/Unknown	Alive	Alive or dead of other cause	Alive	83
658	62733007	60 years	Female	Black	2013	Divorced	C25.1-Body of pancreas	Moderately differentiated; Grade II	Moderately differentiated; Grade II	T2	Blank(s)	T2	T2	27	27	200	N1	N1	Blank(s)	N1	110	Blank(s)	2	2	Blank(s)	M0	M0	Blank(s)	M0	0	Blank(s)	Blank(s)	No	No	No	No	8246/3: Neuroendocrine carcinoma, NOS	Surgery performed	30	No systemic therapy and/or surgical procedures	No/Unknown	None/Unknown	Alive	Alive or dead of other cause	Alive	73
659	27402197	46 years	Female	Black	2013	Divorced	C25.1-Body of pancreas	Well differentiated; Grade I	Well differentiated; Grade I	T1	Blank(s)	T1	NA	8	8	100	N0	N0	Blank(s)	NA	0	Blank(s)	3	0	Blank(s)	M0	M0	Blank(s)	NA	0	Blank(s)	Blank(s)	No	No	No	No	8150/3: Pancreatic endocrine tumor, malignant	Surgery performed	30	No systemic therapy and/or surgical procedures	No/Unknown	None/Unknown	Alive	Alive or dead of other cause	Alive	72
660	16520638	46 years	Male	White	2013	Married (including common law)	C25.0-Head of pancreas	Moderately differentiated; Grade II	Moderately differentiated; Grade II	T2	Blank(s)	T2	NA	24	24	100	N0	N0	Blank(s)	NA	0	Blank(s)	7	0	Blank(s)	M0	M0	Blank(s)	NA	0	Blank(s)	Blank(s)	No	No	No	No	8240/3: Carcinoid tumor, NOS	Surgery performed	60	No systemic therapy and/or surgical procedures	No/Unknown	None/Unknown	Alive	Alive or dead of other cause	Alive	80
661	35757808	71 years	Female	White	2013	Married (including common law)	C25.0-Head of pancreas	Well differentiated; Grade I	Well differentiated; Grade I	T1	Blank(s)	T1	T1	16	16	100	N1	N1	Blank(s)	N1	110	Blank(s)	6	2	Blank(s)	M0	M0	Blank(s)	M0	0	Blank(s)	Blank(s)	No	No	No	No	8246/3: Neuroendocrine carcinoma, NOS	Surgery performed	37	No systemic therapy and/or surgical procedures	No/Unknown	None/Unknown	Alive	Alive or dead of other cause	Alive	77
662	35665486	60 years	Female	Asian or Pacific Islander	2013	Married (including common law)	C25.0-Head of pancreas	Moderately differentiated; Grade II	Moderately differentiated; Grade II	T1	Blank(s)	T1	T1	8	8	100	N0	N0	Blank(s)	N0	0	Blank(s)	11	0	Blank(s)	M0	M0	Blank(s)	M0	0	Blank(s)	Blank(s)	No	No	No	No	8246/3: Neuroendocrine carcinoma, NOS	Surgery performed	37	No systemic therapy and/or surgical procedures	No/Unknown	None/Unknown	Alive	Alive or dead of other cause	Alive	82
663	35736512	65 years	Female	White	2013	Married (including common law)	C25.1-Body of pancreas	Well differentiated; Grade I	Well differentiated; Grade I	T1	Blank(s)	T1	NA	8	8	100	N0	N0	Blank(s)	NA	0	Blank(s)	23	0	Blank(s)	M0	M0	Blank(s)	NA	0	Blank(s)	Blank(s)	No	No	No	No	8240/3: Carcinoid tumor, NOS	Surgery performed	30	No systemic therapy and/or surgical procedures	No/Unknown	None/Unknown	Alive	Alive or dead of other cause	Alive	79
664	35665885	30 years	Female	Asian or Pacific Islander	2013	Single (never married)	C25.2-Tail of pancreas	Well differentiated; Grade I	Well differentiated; Grade I	T2	Blank(s)	T2	NA	24	24	100	N0	N0	Blank(s)	NA	0	Blank(s)	28	0	Blank(s)	M0	M0	Blank(s)	NA	0	Blank(s)	Blank(s)	No	No	No	No	8240/3: Carcinoid tumor, NOS	Surgery performed	30	No systemic therapy and/or surgical procedures	No/Unknown	None/Unknown	Liver	Dead (attributable to this cancer dx)	Dead	50
665	35685388	61 years	Female	White	2013	Widowed	C25.2-Tail of pancreas	Moderately differentiated; Grade II	Moderately differentiated; Grade II	T2	Blank(s)	T2	T2	24	24	300	N0	N0	Blank(s)	N0	0	Blank(s)	20	0	Blank(s)	M0	M0	Blank(s)	M0	0	Blank(s)	Blank(s)	No	No	No	No	8246/3: Neuroendocrine carcinoma, NOS	Surgery performed	30	No systemic therapy and/or surgical procedures	No/Unknown	None/Unknown	Alive	Alive or dead of other cause	Alive	82
666	35753266	67 years	Female	White	2013	Married (including common law)	C25.2-Tail of pancreas	Well differentiated; Grade I	Well differentiated; Grade I	T1	Blank(s)	T1	NA	8	8	100	N0	N0	Blank(s)	NA	0	Blank(s)	14	0	Blank(s)	M0	M0	Blank(s)	NA	0	Blank(s)	Blank(s)	No	No	No	No	8240/3: Carcinoid tumor, NOS	Surgery performed	30	No systemic therapy and/or surgical procedures	No/Unknown	None/Unknown	Alive	Alive or dead of other cause	Alive	68
667	35780369	53 years	Male	White	2013	Single (never married)	C25.9-Pancreas, NOS	Well differentiated; Grade I	Well differentiated; Grade I	T1	Blank(s)	T1	NA	8	8	100	N0	N0	Blank(s)	NA	0	Blank(s)	21	0	Blank(s)	M0	M0	Blank(s)	NA	0	Blank(s)	Blank(s)	No	No	No	No	8240/3: Carcinoid tumor, NOS	Surgery performed	30	No systemic therapy and/or surgical procedures	No/Unknown	None/Unknown	Alive	Alive or dead of other cause	Alive	69
668	35823390	49 years	Female	White	2013	Married (including common law)	C25.1-Body of pancreas	Well differentiated; Grade I	Well differentiated; Grade I	T1	Blank(s)	T1	NA	8	8	100	N0	N0	Blank(s)	NA	0	Blank(s)	1	0	Blank(s)	M0	M0	Blank(s)	NA	0	Blank(s)	Blank(s)	No	No	No	No	8240/3: Carcinoid tumor, NOS	Surgery performed	25	No systemic therapy and/or surgical procedures	No/Unknown	None/Unknown	Alive	Alive or dead of other cause	Alive	72
669	35842154	71 years	Female	White	2013	Married (including common law)	C25.2-Tail of pancreas	Well differentiated; Grade I	Well differentiated; Grade I	T1	Blank(s)	T1	T1	8	8	100	N0	N0	Blank(s)	N0	0	Blank(s)	7	0	Blank(s)	M0	M0	Blank(s)	M0	0	Blank(s)	Blank(s)	No	No	No	No	8246/3: Neuroendocrine carcinoma, NOS	Surgery performed	36	No systemic therapy and/or surgical procedures	No/Unknown	None/Unknown	Alive	Alive or dead of other cause	Alive	73
670	55091743	58 years	Female	Asian or Pacific Islander	2013	Married (including common law)	C25.1-Body of pancreas	Well differentiated; Grade I	Well differentiated; Grade I	T1	Blank(s)	T1	NA	8	8	100	N0	N0	Blank(s)	NA	0	Blank(s)	4	0	Blank(s)	M0	M0	Blank(s)	NA	0	Blank(s)	Blank(s)	No	No	No	No	8240/3: Carcinoid tumor, NOS	Surgery performed	30	No systemic therapy and/or surgical procedures	No/Unknown	None/Unknown	Alive	Alive or dead of other cause	Alive	73
671	1330894	58 years	Male	White	2013	Married (including common law)	C25.2-Tail of pancreas	Well differentiated; Grade I	Well differentiated; Grade I	T1	Blank(s)	T1	T1	9	9	100	N0	N0	Blank(s)	N0	0	Blank(s)	10	0	Blank(s)	M0	M0	Blank(s)	M0	0	Blank(s)	Blank(s)	No	No	No	No	8246/3: Neuroendocrine carcinoma, NOS	Surgery performed	36	No systemic therapy and/or surgical procedures	No/Unknown	None/Unknown	Alive	Alive or dead of other cause	Alive	75
672	16522149	56 years	Female	White	2013	Married (including common law)	C25.1-Body of pancreas	Well differentiated; Grade I	Well differentiated; Grade I	T1	Blank(s)	T1	NA	9	9	100	N0	N0	Blank(s)	NA	0	Blank(s)	11	0	Blank(s)	M0	M0	Blank(s)	NA	0	Blank(s)	Blank(s)	No	No	No	No	8240/3: Carcinoid tumor, NOS	Surgery performed	40	No systemic therapy and/or surgical procedures	No/Unknown	None/Unknown	Alive	Alive or dead of other cause	Alive	79
673	24371918	69 years	Male	White	2013	Married (including common law)	C25.2-Tail of pancreas	Well differentiated; Grade I	Well differentiated; Grade I	T1	Blank(s)	T1	NA	9	9	100	N0	N0	Blank(s)	NA	0	Blank(s)	4	0	Blank(s)	M0	M0	Blank(s)	NA	0	Blank(s)	Blank(s)	No	No	No	No	8240/3: Carcinoid tumor, NOS	Surgery performed	30	No systemic therapy and/or surgical procedures	No/Unknown	None/Unknown	Alive	Alive or dead of other cause	Alive	80
674	35918210	47 years	Female	White	2013	Married (including common law)	C25.1-Body of pancreas	Well differentiated; Grade I	Well differentiated; Grade I	T1	Blank(s)	T1	NA	9	9	100	N0	N0	Blank(s)	NA	0	Blank(s)	11	0	Blank(s)	M0	M0	Blank(s)	NA	0	Blank(s)	Blank(s)	No	No	No	No	8240/3: Carcinoid tumor, NOS	Surgery performed	30	No systemic therapy and/or surgical procedures	No/Unknown	None/Unknown	Alive	Alive or dead of other cause	Alive	70
675	46832299	52 years	Male	White	2013	Married (including common law)	C25.0-Head of pancreas	Well differentiated; Grade I	Well differentiated; Grade I	T1	Blank(s)	T1	NA	9	9	300	N0	N0	Blank(s)	NA	0	Blank(s)	10	0	Blank(s)	M0	M0	Blank(s)	NA	0	Blank(s)	Blank(s)	No	No	No	No	8240/3: Carcinoid tumor, NOS	Surgery performed	60	No systemic therapy and/or surgical procedures	No/Unknown	None/Unknown	Alive	Alive or dead of other cause	Alive	76
676	50026058	71 years	Female	White	2013	Widowed	C25.2-Tail of pancreas	Well differentiated; Grade I	Well differentiated; Grade I	T1	Blank(s)	T1	NA	9	9	100	N0	N0	Blank(s)	NA	0	Blank(s)	2	0	Blank(s)	M0	M0	Blank(s)	NA	0	Blank(s)	Blank(s)	No	No	No	No	8240/3: Carcinoid tumor, NOS	Surgery performed	30	No systemic therapy and/or surgical procedures	No/Unknown	None/Unknown	Alive	Alive or dead of other cause	Alive	78
677	55045956	59 years	Female	White	2013	Married (including common law)	C25.0-Head of pancreas	Well differentiated; Grade I	Well differentiated; Grade I	T1	Blank(s)	T1	NA	9	9	100	N0	N0	Blank(s)	NA	0	Blank(s)	10	0	Blank(s)	M0	M0	Blank(s)	NA	0	Blank(s)	Blank(s)	No	No	No	No	8240/3: Carcinoid tumor, NOS	Surgery performed	37	No systemic therapy and/or surgical procedures	No/Unknown	None/Unknown	Alive	Alive or dead of other cause	Alive	76
678	1279514	17 years	Female	White	2013	Single (never married)	C25.0-Head of pancreas	Well differentiated; Grade I	Well differentiated; Grade I	T1	Blank(s)	T1	T1	10	10	100	N0	N0	Blank(s)	N0	0	Blank(s)	8	0	Blank(s)	M0	M0	Blank(s)	M0	0	Blank(s)	Blank(s)	No	No	No	No	8246/3: Neuroendocrine carcinoma, NOS	Surgery performed	37	No systemic therapy and/or surgical procedures	No/Unknown	None/Unknown	Alive	Alive or dead of other cause	Alive	81
679	5739261	49 years	Male	White	2013	Married (including common law)	C25.2-Tail of pancreas	Well differentiated; Grade I	Well differentiated; Grade I	T1	Blank(s)	T1	NA	10	10	100	N0	N0	Blank(s)	NA	0	Blank(s)	18	0	Blank(s)	M0	M0	Blank(s)	NA	0	Blank(s)	Blank(s)	No	No	No	No	8240/3: Carcinoid tumor, NOS	Surgery performed	30	No systemic therapy and/or surgical procedures	No/Unknown	None/Unknown	Alive	Alive or dead of other cause	Alive	80
680	16517131	58 years	Female	White	2013	Married (including common law)	C25.7-Other specified parts of pancreas	Well differentiated; Grade I	Well differentiated; Grade I	T1	Blank(s)	T1	NA	10	10	100	N0	N0	Blank(s)	NA	0	Blank(s)	15	0	Blank(s)	M0	M0	Blank(s)	NA	0	Blank(s)	Blank(s)	No	No	No	No	8240/3: Carcinoid tumor, NOS	Surgery performed	37	No systemic therapy and/or surgical procedures	No/Unknown	None/Unknown	Alive	Alive or dead of other cause	Alive	81
681	16525286	71 years	Female	White	2013	Married (including common law)	C25.0-Head of pancreas	Moderately differentiated; Grade II	Moderately differentiated; Grade II	T2	Blank(s)	T2	T2	25	25	100	N0	N0	Blank(s)	N0	0	Blank(s)	8	0	Blank(s)	M0	M0	Blank(s)	M0	0	Blank(s)	Blank(s)	No	No	No	No	8246/3: Neuroendocrine carcinoma, NOS	Surgery performed	37	No systemic therapy and/or surgical procedures	No/Unknown	None/Unknown	Alive	Alive or dead of other cause	Alive	79
682	27358224	45 years	Female	White	2013	Married (including common law)	C25.0-Head of pancreas	Well differentiated; Grade I	Well differentiated; Grade I	T1	Blank(s)	T1	T1	10	10	100	N0	N0	Blank(s)	N0	0	Blank(s)	2	0	Blank(s)	M0	M0	Blank(s)	M0	0	Blank(s)	Blank(s)	No	No	No	No	8246/3: Neuroendocrine carcinoma, NOS	Surgery performed	25	No systemic therapy and/or surgical procedures	No/Unknown	None/Unknown	Alive	Alive or dead of other cause	Alive	81
683	22114645	69 years	Male	White	2013	Married (including common law)	C25.2-Tail of pancreas	Well differentiated; Grade I	Well differentiated; Grade I	T2	Blank(s)	T2	NA	25	25	100	N0	N0	Blank(s)	NA	0	Blank(s)	15	0	Blank(s)	M0	M0	Blank(s)	NA	0	Blank(s)	Blank(s)	No	No	No	No	8240/3: Carcinoid tumor, NOS	Surgery performed	60	No systemic therapy and/or surgical procedures	No/Unknown	None/Unknown	Pancreas	Dead (attributable to this cancer dx)	Dead	45
684	35821092	55 years	Male	White	2013	Married (including common law)	C25.0-Head of pancreas	Well differentiated; Grade I	Well differentiated; Grade I	T1	Blank(s)	T1	T1	10	10	100	N0	N0	Blank(s)	N0	0	Blank(s)	13	0	Blank(s)	M0	M0	Blank(s)	M0	0	Blank(s)	Blank(s)	No	No	No	No	8246/3: Neuroendocrine carcinoma, NOS	Surgery performed	37	No systemic therapy and/or surgical procedures	No/Unknown	None/Unknown	Alive	Alive or dead of other cause	Alive	74
685	46815935	64 years	Male	White	2013	Married (including common law)	C25.2-Tail of pancreas	Well differentiated; Grade I	Well differentiated; Grade I	T1	Blank(s)	T1	T1	10	10	100	N0	N0	Blank(s)	N0	0	Blank(s)	2	0	Blank(s)	M0	M0	Blank(s)	M0	0	Blank(s)	Blank(s)	No	No	No	No	8246/3: Neuroendocrine carcinoma, NOS	Surgery performed	36	No systemic therapy and/or surgical procedures	No/Unknown	None/Unknown	Alive	Alive or dead of other cause	Alive	80
686	35794501	58 years	Male	White	2013	Married (including common law)	C25.2-Tail of pancreas	Well differentiated; Grade I	Well differentiated; Grade I	T2	Blank(s)	T2	NA	25	25	100	N0	N0	Blank(s)	NA	0	Blank(s)	1	0	Blank(s)	M0	M0	Blank(s)	NA	0	Blank(s)	Blank(s)	No	No	No	No	8240/3: Carcinoid tumor, NOS	Surgery performed	30	No systemic therapy and/or surgical procedures	No/Unknown	None/Unknown	Alive	Alive or dead of other cause	Alive	73
687	62732445	53 years	Female	Black	2013	Single (never married)	C25.2-Tail of pancreas	Well differentiated; Grade I	Well differentiated; Grade I	T1	Blank(s)	T1	NA	10	10	100	N0	N0	Blank(s)	NA	0	Blank(s)	12	0	Blank(s)	M0	M0	Blank(s)	NA	0	Blank(s)	Blank(s)	No	No	No	No	8240/3: Carcinoid tumor, NOS	Surgery performed	30	No systemic therapy and/or surgical procedures	No/Unknown	None/Unknown	Alive	Alive or dead of other cause	Alive	77
688	46832115	70 years	Female	White	2013	Widowed	C25.0-Head of pancreas	Moderately differentiated; Grade II	Moderately differentiated; Grade II	T2	Blank(s)	T2	T2	25	25	100	N0	N0	Blank(s)	N0	0	Blank(s)	11	0	Blank(s)	M0	M0	Blank(s)	M0	0	Blank(s)	Blank(s)	No	No	No	No	8246/3: Neuroendocrine carcinoma, NOS	Surgery performed	37	No systemic therapy and/or surgical procedures	No/Unknown	None/Unknown	Alive	Alive or dead of other cause	Alive	80
689	55018632	56 years	Male	White	2013	Married (including common law)	C25.2-Tail of pancreas	Moderately differentiated; Grade II	Moderately differentiated; Grade II	T2	Blank(s)	T2	T2	25	25	100	N0	N0	Blank(s)	N0	0	Blank(s)	11	0	Blank(s)	M0	M0	Blank(s)	M0	0	Blank(s)	Blank(s)	No	No	No	No	8246/3: Neuroendocrine carcinoma, NOS	Surgery performed	30	No systemic therapy and/or surgical procedures	No/Unknown	None/Unknown	Alive	Alive or dead of other cause	Alive	83
690	22093120	38 years	Male	Black	2013	Single (never married)	C25.0-Head of pancreas	Moderately differentiated; Grade II	Moderately differentiated; Grade II	T3	Blank(s)	T3	T3	50	50	440	N0	N0	Blank(s)	N0	0	Blank(s)	26	0	Blank(s)	M0	M0	Blank(s)	M0	0	Blank(s)	Blank(s)	No	No	No	No	8246/3: Neuroendocrine carcinoma, NOS	Surgery performed	37	Systemic therapy after surgery	Yes	None/Unknown	Alive	Alive or dead of other cause	Alive	80
691	35753119	44 years	Female	White	2013	Married (including common law)	C25.0-Head of pancreas	Well differentiated; Grade I	Well differentiated; Grade I	T3	Blank(s)	T3	T3	48	48	440	N0	N0	Blank(s)	N0	0	Blank(s)	5	0	Blank(s)	M0	M0	Blank(s)	M0	0	Blank(s)	Blank(s)	No	No	No	No	8246/3: Neuroendocrine carcinoma, NOS	Surgery performed	70	No systemic therapy and/or surgical procedures	No/Unknown	None/Unknown	Alive	Alive or dead of other cause	Alive	77
692	35809587	51 years	Female	White	2013	Married (including common law)	C25.0-Head of pancreas	Well differentiated; Grade I	Well differentiated; Grade I	T3	Blank(s)	T3	NA	29	29	440	N0	N0	Blank(s)	NA	0	Blank(s)	6	0	Blank(s)	M0	M0	Blank(s)	NA	0	Blank(s)	Blank(s)	No	No	No	No	8240/3: Carcinoid tumor, NOS	Surgery performed	37	No systemic therapy and/or surgical procedures	No/Unknown	None/Unknown	Alive	Alive or dead of other cause	Alive	73
693	46781487	65 years	Female	White	2013	Widowed	C25.0-Head of pancreas	Poorly differentiated; Grade III	Poorly differentiated; Grade III	T3	Blank(s)	T3	T3	47	47	440	N0	N0	Blank(s)	N0	0	Blank(s)	11	0	Blank(s)	M0	M0	Blank(s)	M0	0	Blank(s)	Blank(s)	No	No	No	No	8246/3: Neuroendocrine carcinoma, NOS	Surgery performed	37	Systemic therapy after surgery	Yes	None/Unknown	Pancreas	Dead (attributable to this cancer dx)	Dead	17
694	50009288	56 years	Female	Black	2013	Single (never married)	C25.0-Head of pancreas	Well differentiated; Grade I	Well differentiated; Grade I	T3	Blank(s)	T3	T3	55	55	440	N0	N0	Blank(s)	N0	0	Blank(s)	10	0	Blank(s)	M0	M0	Blank(s)	M0	0	Blank(s)	Blank(s)	No	No	No	No	8246/3: Neuroendocrine carcinoma, NOS	Surgery performed	60	No systemic therapy and/or surgical procedures	No/Unknown	Recommended, unknown if administered	Alive	Alive or dead of other cause	Alive	75
695	55418305	32 years	Female	White	2013	Single (never married)	C25.0-Head of pancreas	Moderately differentiated; Grade II	Moderately differentiated; Grade II	T3	Blank(s)	T3	T3	70	70	440	N0	N0	Blank(s)	N0	0	Blank(s)	5	0	Blank(s)	M0	M0	Blank(s)	M0	0	Blank(s)	Blank(s)	No	No	No	No	8246/3: Neuroendocrine carcinoma, NOS	Surgery performed	37	No systemic therapy and/or surgical procedures	No/Unknown	None/Unknown	Alive	Alive or dead of other cause	Alive	64
696	1304661	53 years	Male	White	2013	Single (never married)	C25.2-Tail of pancreas	Well differentiated; Grade I	Well differentiated; Grade I	T1	Blank(s)	T1	T1	11	11	100	N0	N0	Blank(s)	N0	0	Blank(s)	18	0	Blank(s)	M0	M0	Blank(s)	M0	0	Blank(s)	Blank(s)	No	No	No	No	8246/3: Neuroendocrine carcinoma, NOS	Surgery performed	36	No systemic therapy and/or surgical procedures	No/Unknown	None/Unknown	Alive	Alive or dead of other cause	Alive	73
697	27386371	48 years	Female	White	2013	Single (never married)	C25.1-Body of pancreas	Well differentiated; Grade I	Well differentiated; Grade I	T1	Blank(s)	T1	T1	11	11	100	N0	N0	Blank(s)	N0	0	Blank(s)	19	0	Blank(s)	M0	M0	Blank(s)	M0	0	Blank(s)	Blank(s)	No	No	No	No	8246/3: Neuroendocrine carcinoma, NOS	Surgery performed	30	No systemic therapy and/or surgical procedures	No/Unknown	None/Unknown	Alive	Alive or dead of other cause	Alive	70
698	35808659	71 years	Male	White	2013	Married (including common law)	C25.8-Overlapping lesion of pancreas	Well differentiated; Grade I	Well differentiated; Grade I	T1	Blank(s)	T1	T1	11	11	100	N0	N0	Blank(s)	N0	0	Blank(s)	6	0	Blank(s)	M0	M0	Blank(s)	M0	0	Blank(s)	Blank(s)	No	No	No	No	8246/3: Neuroendocrine carcinoma, NOS	Surgery performed	36	No systemic therapy and/or surgical procedures	No/Unknown	None/Unknown	Alive	Alive or dead of other cause	Alive	66
699	62755939	61 years	Female	Black	2013	Married (including common law)	C25.1-Body of pancreas	Moderately differentiated; Grade II	Moderately differentiated; Grade II	T1	Blank(s)	T1	T1	11	11	100	N0	N0	Blank(s)	N0	0	Blank(s)	10	0	Blank(s)	M0	M0	Blank(s)	M0	0	Blank(s)	Blank(s)	No	No	No	No	8246/3: Neuroendocrine carcinoma, NOS	Surgery performed	30	No systemic therapy and/or surgical procedures	No/Unknown	None/Unknown	Alive	Alive or dead of other cause	Alive	73
700	35660692	68 years	Female	White	2013	Married (including common law)	C25.0-Head of pancreas	Well differentiated; Grade I	Well differentiated; Grade I	T2	Blank(s)	T2	T2	27	27	100	N0	N0	Blank(s)	N0	0	Blank(s)	22	0	Blank(s)	M0	M0	Blank(s)	M0	0	Blank(s)	Blank(s)	No	No	No	No	8246/3: Neuroendocrine carcinoma, NOS	Surgery performed	37	No systemic therapy and/or surgical procedures	No/Unknown	None/Unknown	Alive	Alive or dead of other cause	Alive	83
701	1307215	60 years	Female	Asian or Pacific Islander	2013	Divorced	C25.0-Head of pancreas	Well differentiated; Grade I	Well differentiated; Grade I	T1	Blank(s)	T1	T1	12	12	100	N0	N0	Blank(s)	N0	0	Blank(s)	6	0	Blank(s)	M0	M0	Blank(s)	M0	0	Blank(s)	Blank(s)	No	No	No	No	8246/3: Neuroendocrine carcinoma, NOS	Surgery performed	37	No systemic therapy and/or surgical procedures	No/Unknown	None/Unknown	Alive	Alive or dead of other cause	Alive	72
702	5729612	63 years	Male	White	2013	Married (including common law)	C25.2-Tail of pancreas	Well differentiated; Grade I	Well differentiated; Grade I	T1	Blank(s)	T1	NA	12	12	100	N0	N0	Blank(s)	NA	0	Blank(s)	8	0	Blank(s)	M0	M0	Blank(s)	NA	0	Blank(s)	Blank(s)	No	No	No	No	8240/3: Carcinoid tumor, NOS	Surgery performed	30	No systemic therapy and/or surgical procedures	No/Unknown	None/Unknown	Alive	Alive or dead of other cause	Alive	75
703	20248213	57 years	Male	White	2013	Married (including common law)	C25.1-Body of pancreas	Well differentiated; Grade I	Well differentiated; Grade I	T1	Blank(s)	T1	T1	12	12	100	N0	N0	Blank(s)	N0	0	Blank(s)	1	0	Blank(s)	M0	M0	Blank(s)	M0	0	Blank(s)	Blank(s)	No	No	No	No	8246/3: Neuroendocrine carcinoma, NOS	Surgery performed	30	No systemic therapy and/or surgical procedures	No/Unknown	None/Unknown	Alive	Alive or dead of other cause	Alive	83
704	20256203	60 years	Female	White	2013	Married (including common law)	C25.2-Tail of pancreas	Well differentiated; Grade I	Well differentiated; Grade I	T1	Blank(s)	T1	NA	12	12	100	N0	N0	Blank(s)	NA	0	Blank(s)	18	0	Blank(s)	M0	M0	Blank(s)	NA	0	Blank(s)	Blank(s)	No	No	No	No	8240/3: Carcinoid tumor, NOS	Surgery performed	30	No systemic therapy and/or surgical procedures	No/Unknown	None/Unknown	Alive	Alive or dead of other cause	Alive	75
705	22119197	49 years	Male	Black	2013	Single (never married)	C25.1-Body of pancreas	Well differentiated; Grade I	Well differentiated; Grade I	T1	Blank(s)	T1	NA	12	12	100	N0	N0	Blank(s)	NA	0	Blank(s)	25	0	Blank(s)	M0	M0	Blank(s)	NA	0	Blank(s)	Blank(s)	No	No	No	No	8240/3: Carcinoid tumor, NOS	Surgery performed	30	No systemic therapy and/or surgical procedures	No/Unknown	None/Unknown	Alive	Alive or dead of other cause	Alive	73
706	5701804	57 years	Male	White	2013	Divorced	C25.0-Head of pancreas	Moderately differentiated; Grade II	Moderately differentiated; Grade II	T2	Blank(s)	T2	NA	28	28	200	N0	N0	Blank(s)	NA	0	Blank(s)	9	0	Blank(s)	M0	M0	Blank(s)	NA	0	Blank(s)	Blank(s)	No	No	No	No	8240/3: Carcinoid tumor, NOS	Surgery performed	37	No systemic therapy and/or surgical procedures	No/Unknown	None/Unknown	Alive	Alive or dead of other cause	Alive	80
707	35797608	64 years	Female	Asian or Pacific Islander	2013	Married (including common law)	C25.2-Tail of pancreas	Well differentiated; Grade I	Well differentiated; Grade I	T1	Blank(s)	T1	NA	12	12	100	N0	N0	Blank(s)	NA	0	Blank(s)	9	0	Blank(s)	M0	M0	Blank(s)	NA	0	Blank(s)	Blank(s)	No	No	No	No	8240/3: Carcinoid tumor, NOS	Surgery performed	30	No systemic therapy and/or surgical procedures	No/Unknown	None/Unknown	Alive	Alive or dead of other cause	Alive	74
708	46039978	45 years	Female	White	2013	Divorced	C25.0-Head of pancreas	Well differentiated; Grade I	Well differentiated; Grade I	T1	Blank(s)	T1	NA	12	12	100	N0	N0	Blank(s)	NA	0	Blank(s)	18	0	Blank(s)	M0	M0	Blank(s)	NA	0	Blank(s)	Blank(s)	No	No	No	No	8150/3: Pancreatic endocrine tumor, malignant	Surgery performed	36	No systemic therapy and/or surgical procedures	No/Unknown	None/Unknown	Alive	Alive or dead of other cause	Alive	81
709	55009332	51 years	Male	White	2013	Married (including common law)	C25.9-Pancreas, NOS	Well differentiated; Grade I	Well differentiated; Grade I	T3	Blank(s)	T3	T3	40	40	450	N0	N0	Blank(s)	N0	0	Blank(s)	1	0	Blank(s)	M1	M1	Blank(s)	M1	40	Blank(s)	Blank(s)	No	No	Yes	No	8246/3: Neuroendocrine carcinoma, NOS	Surgery performed	40	No systemic therapy and/or surgical procedures	No/Unknown	None/Unknown	Alive	Alive or dead of other cause	Alive	1
710	55018905	56 years	Male	White	2013	Married (including common law)	C25.2-Tail of pancreas	Moderately differentiated; Grade II	Moderately differentiated; Grade II	T1	Blank(s)	T1	NA	12	12	100	N0	N0	Blank(s)	NA	0	Blank(s)	20	0	Blank(s)	M0	M0	Blank(s)	NA	0	Blank(s)	Blank(s)	No	No	No	No	8240/3: Carcinoid tumor, NOS	Surgery performed	30	No systemic therapy and/or surgical procedures	No/Unknown	None/Unknown	Alive	Alive or dead of other cause	Alive	81
711	1303465	67 years	Male	White	2013	Single (never married)	C25.2-Tail of pancreas	Moderately differentiated; Grade II	Moderately differentiated; Grade II	T2	Blank(s)	T2	NA	29	29	100	N0	N0	Blank(s)	NA	0	Blank(s)	2	0	Blank(s)	M0	M0	Blank(s)	NA	0	Blank(s)	Blank(s)	No	No	No	No	8249/3: Atypical carcinoid tumor	Surgery performed	36	No systemic therapy and/or surgical procedures	No/Unknown	None/Unknown	Alive	Alive or dead of other cause	Alive	73
712	5715210	78 years	Female	White	2013	Married (including common law)	C25.0-Head of pancreas	Poorly differentiated; Grade III	Poorly differentiated; Grade III	T2	Blank(s)	T2	T2	29	29	100	N0	N0	Blank(s)	N0	0	Blank(s)	27	0	Blank(s)	M0	M0	Blank(s)	M0	0	Blank(s)	Blank(s)	No	No	No	No	8246/3: Neuroendocrine carcinoma, NOS	Surgery performed	37	No systemic therapy and/or surgical procedures	No/Unknown	None/Unknown	Alive	Alive or dead of other cause	Alive	76
713	20243511	49 years	Male	White	2013	Married (including common law)	C25.2-Tail of pancreas	Well differentiated; Grade I	Well differentiated; Grade I	T2	Blank(s)	T2	NA	29	29	100	N0	N0	Blank(s)	NA	0	Blank(s)	13	0	Blank(s)	M0	M0	Blank(s)	NA	0	Blank(s)	Blank(s)	No	No	No	No	8240/3: Carcinoid tumor, NOS	Surgery performed	30	No systemic therapy and/or surgical procedures	No/Unknown	None/Unknown	Alive	Alive or dead of other cause	Alive	78
714	16533670	37 years	Female	White	2013	Married (including common law)	C25.0-Head of pancreas	Well differentiated; Grade I	Well differentiated; Grade I	T1	Blank(s)	T1	NA	13	13	100	N0	N0	Blank(s)	NA	0	Blank(s)	10	0	Blank(s)	M0	M0	Blank(s)	NA	0	Blank(s)	Blank(s)	No	No	No	No	8240/3: Carcinoid tumor, NOS	Surgery performed	36	No systemic therapy and/or surgical procedures	No/Unknown	None/Unknown	Alive	Alive or dead of other cause	Alive	81
715	20259259	38 years	Male	Asian or Pacific Islander	2013	Married (including common law)	C25.2-Tail of pancreas	Well differentiated; Grade I	Well differentiated; Grade I	T1	Blank(s)	T1	NA	13	13	100	N0	N0	Blank(s)	NA	0	Blank(s)	1	0	Blank(s)	M0	M0	Blank(s)	NA	0	Blank(s)	Blank(s)	No	No	No	No	8240/3: Carcinoid tumor, NOS	Surgery performed	30	No systemic therapy and/or surgical procedures	No/Unknown	None/Unknown	Alive	Alive or dead of other cause	Alive	82
716	27427245	70 years	Male	White	2013	Married (including common law)	C25.7-Other specified parts of pancreas	Well differentiated; Grade I	Well differentiated; Grade I	T1	Blank(s)	T1	NA	13	13	100	N0	N0	Blank(s)	NA	0	Blank(s)	15	0	Blank(s)	M0	M0	Blank(s)	NA	0	Blank(s)	Blank(s)	No	No	No	No	8240/3: Carcinoid tumor, NOS	Surgery performed	36	No systemic therapy and/or surgical procedures	No/Unknown	None/Unknown	Alive	Alive or dead of other cause	Alive	73
717	35796753	66 years	Female	Black	2013	Divorced	C25.1-Body of pancreas	Well differentiated; Grade I	Well differentiated; Grade I	T1	Blank(s)	T1	NA	13	13	100	N0	N0	Blank(s)	NA	0	Blank(s)	4	0	Blank(s)	M0	M0	Blank(s)	NA	0	Blank(s)	Blank(s)	No	No	No	No	8240/3: Carcinoid tumor, NOS	Surgery performed	30	No systemic therapy and/or surgical procedures	No/Unknown	None/Unknown	Alive	Alive or dead of other cause	Alive	76
718	50019331	42 years	Male	White	2013	Single (never married)	C25.0-Head of pancreas	Moderately differentiated; Grade II	Moderately differentiated; Grade II	T1	Blank(s)	T1	T1	13	13	300	N0	N0	Blank(s)	N0	0	Blank(s)	2	0	Blank(s)	M0	M0	Blank(s)	M0	0	Blank(s)	Blank(s)	No	No	No	No	8246/3: Neuroendocrine carcinoma, NOS	Surgery performed	25	No systemic therapy and/or surgical procedures	No/Unknown	None/Unknown	Alive	Alive or dead of other cause	Alive	74
719	62717130	58 years	Male	White	2013	Married (including common law)	C25.2-Tail of pancreas	Well differentiated; Grade I	Well differentiated; Grade I	T1	Blank(s)	T1	T1	13	13	100	N0	N0	Blank(s)	N0	0	Blank(s)	4	0	Blank(s)	M0	M0	Blank(s)	M0	0	Blank(s)	Blank(s)	No	No	No	No	8246/3: Neuroendocrine carcinoma, NOS	Surgery performed	30	No systemic therapy and/or surgical procedures	No/Unknown	None/Unknown	Alive	Alive or dead of other cause	Alive	81
720	1313155	38 years	Female	Black	2013	Single (never married)	C25.2-Tail of pancreas	Moderately differentiated; Grade II	Moderately differentiated; Grade II	T3	Blank(s)	T3	NA	60	60	500	N0	N0	Blank(s)	NA	0	Blank(s)	8	0	Blank(s)	M0	M0	Blank(s)	NA	0	Blank(s)	Blank(s)	No	No	No	No	8240/3: Carcinoid tumor, NOS	Surgery performed	30	No systemic therapy and/or surgical procedures	No/Unknown	None/Unknown	Alive	Alive or dead of other cause	Alive	72
721	1296064	60 years	Female	Asian or Pacific Islander	2013	Married (including common law)	C25.8-Overlapping lesion of pancreas	Moderately differentiated; Grade II	Moderately differentiated; Grade II	T2	Blank(s)	T2	T2	30	30	100	N0	N0	Blank(s)	N0	0	Blank(s)	33	0	Blank(s)	M0	M0	Blank(s)	M0	0	Blank(s)	Blank(s)	No	No	No	No	8246/3: Neuroendocrine carcinoma, NOS	Surgery performed	36	No systemic therapy and/or surgical procedures	No/Unknown	None/Unknown	Alive	Alive or dead of other cause	Alive	80
722	24378927	67 years	Female	Asian or Pacific Islander	2013	Married (including common law)	C25.0-Head of pancreas	Well differentiated; Grade I	Well differentiated; Grade I	T2	Blank(s)	T2	NA	30	30	100	N0	N0	Blank(s)	NA	0	Blank(s)	12	0	Blank(s)	M0	M0	Blank(s)	NA	0	Blank(s)	Blank(s)	No	No	No	No	8240/3: Carcinoid tumor, NOS	Surgery performed	37	No systemic therapy and/or surgical procedures	No/Unknown	None/Unknown	Alive	Alive or dead of other cause	Alive	80
723	16514812	67 years	Female	White	2013	Married (including common law)	C25.2-Tail of pancreas	Well differentiated; Grade I	Well differentiated; Grade I	T3	Blank(s)	T3	NA	55	55	500	N0	N0	Blank(s)	NA	0	Blank(s)	12	0	Blank(s)	M0	M0	Blank(s)	NA	0	Blank(s)	Blank(s)	No	No	No	No	8240/3: Carcinoid tumor, NOS	Surgery performed	30	No systemic therapy and/or surgical procedures	No/Unknown	None/Unknown	Alive	Alive or dead of other cause	Alive	81
724	24361908	45 years	Male	White	2013	Married (including common law)	C25.2-Tail of pancreas	Well differentiated; Grade I	Well differentiated; Grade I	T3	Blank(s)	T3	T3	185	185	500	N0	N0	Blank(s)	N0	0	Blank(s)	15	0	Blank(s)	M0	M0	Blank(s)	M0	0	Blank(s)	Blank(s)	No	No	No	No	8246/3: Neuroendocrine carcinoma, NOS	Surgery performed	35	No systemic therapy and/or surgical procedures	No/Unknown	None/Unknown	Alive	Alive or dead of other cause	Alive	77
725	20260960	60 years	Male	White	2013	Married (including common law)	C25.1-Body of pancreas	Well differentiated; Grade I	Well differentiated; Grade I	T1	Blank(s)	T1	NA	14	14	100	N0	N0	Blank(s)	NA	0	Blank(s)	8	0	Blank(s)	M0	M0	Blank(s)	NA	0	Blank(s)	Blank(s)	No	No	No	No	8240/3: Carcinoid tumor, NOS	Surgery performed	36	No systemic therapy and/or surgical procedures	No/Unknown	None/Unknown	Alive	Alive or dead of other cause	Alive	81
726	50032781	68 years	Male	Black	2013	Married (including common law)	C25.0-Head of pancreas	Well differentiated; Grade I	Well differentiated; Grade I	T1	Blank(s)	T1	T1	14	14	100	N0	N0	Blank(s)	N0	0	Blank(s)	4	0	Blank(s)	M0	M0	Blank(s)	M0	0	Blank(s)	Blank(s)	No	No	No	No	8246/3: Neuroendocrine carcinoma, NOS	Surgery performed	25	No systemic therapy and/or surgical procedures	No/Unknown	None/Unknown	Alive	Alive or dead of other cause	Alive	75
727	62726183	47 years	Female	Black	2013	Single (never married)	C25.1-Body of pancreas	Moderately differentiated; Grade II	Moderately differentiated; Grade II	T1	Blank(s)	T1	NA	14	14	100	N0	N0	Blank(s)	NA	0	Blank(s)	1	0	Blank(s)	M0	M0	Blank(s)	NA	0	Blank(s)	Blank(s)	No	No	No	No	8240/3: Carcinoid tumor, NOS	Surgery performed	36	No systemic therapy and/or surgical procedures	No/Unknown	None/Unknown	Alive	Alive or dead of other cause	Alive	77
728	35711117	72 years	Male	White	2013	Married (including common law)	C25.0-Head of pancreas	Moderately differentiated; Grade II	Moderately differentiated; Grade II	T2	Blank(s)	T2	NA	31	31	100	N0	N0	Blank(s)	NA	0	Blank(s)	26	0	Blank(s)	M0	M0	Blank(s)	NA	0	Blank(s)	Blank(s)	No	No	No	No	8240/3: Carcinoid tumor, NOS	Surgery performed	37	No systemic therapy and/or surgical procedures	No/Unknown	None/Unknown	Alive	Alive or dead of other cause	Alive	82
729	35711123	22 years	Male	White	2013	Single (never married)	C25.1-Body of pancreas	Well differentiated; Grade I	Well differentiated; Grade I	T2	Blank(s)	T2	T2	32	32	100	N0	N0	Blank(s)	N0	0	Blank(s)	17	0	Blank(s)	M0	M0	Blank(s)	M0	0	Blank(s)	Blank(s)	No	No	No	No	8246/3: Neuroendocrine carcinoma, NOS	Surgery performed	30	No systemic therapy and/or surgical procedures	No/Unknown	None/Unknown	Alive	Alive or dead of other cause	Alive	79
730	1287117	45 years	Male	White	2013	Married (including common law)	C25.2-Tail of pancreas	Moderately differentiated; Grade II	Moderately differentiated; Grade II	T1	Blank(s)	T1	T1	15	15	100	N0	N0	Blank(s)	N0	0	Blank(s)	6	0	Blank(s)	M0	M0	Blank(s)	M0	0	Blank(s)	Blank(s)	No	No	No	No	8246/3: Neuroendocrine carcinoma, NOS	Surgery performed	30	No systemic therapy and/or surgical procedures	No/Unknown	None/Unknown	Alive	Alive or dead of other cause	Alive	78
731	5724082	60 years	Male	Black	2013	Married (including common law)	C25.8-Overlapping lesion of pancreas	Well differentiated; Grade I	Well differentiated; Grade I	T1	Blank(s)	T1	T1	15	15	300	N0	N0	Blank(s)	N0	0	Blank(s)	1	0	Blank(s)	M0	M0	Blank(s)	M0	0	Blank(s)	Blank(s)	No	No	No	No	8246/3: Neuroendocrine carcinoma, NOS	Surgery performed	30	No systemic therapy and/or surgical procedures	No/Unknown	None/Unknown	Alive	Alive or dead of other cause	Alive	83
732	20260578	66 years	Female	White	2013	Divorced	C25.2-Tail of pancreas	Well differentiated; Grade I	Well differentiated; Grade I	T1	Blank(s)	T1	NA	15	15	100	N0	N0	Blank(s)	NA	0	Blank(s)	6	0	Blank(s)	M0	M0	Blank(s)	NA	0	Blank(s)	Blank(s)	No	No	No	No	8240/3: Carcinoid tumor, NOS	Surgery performed	30	No systemic therapy and/or surgical procedures	No/Unknown	None/Unknown	Alive	Alive or dead of other cause	Alive	72
733	23877725	53 years	Male	American Indian/Alaska Native	2013	Divorced	C25.8-Overlapping lesion of pancreas	Well differentiated; Grade I	Well differentiated; Grade I	T1	Blank(s)	T1	NA	15	15	100	N0	N0	Blank(s)	NA	0	Blank(s)	8	0	Blank(s)	M0	M0	Blank(s)	NA	0	Blank(s)	Blank(s)	No	No	No	No	8240/3: Carcinoid tumor, NOS	Surgery performed	30	No systemic therapy and/or surgical procedures	No/Unknown	None/Unknown	Diseases of Heart	Alive or dead of other cause	Dead	55
734	35730405	64 years	Female	White	2013	Married (including common law)	C25.2-Tail of pancreas	Well differentiated; Grade I	Well differentiated; Grade I	T1	Blank(s)	T1	NA	15	15	100	N0	N0	Blank(s)	NA	0	Blank(s)	7	0	Blank(s)	M0	M0	Blank(s)	NA	0	Blank(s)	Blank(s)	No	No	No	No	8240/3: Carcinoid tumor, NOS	Surgery performed	30	No systemic therapy and/or surgical procedures	No/Unknown	None/Unknown	Diseases of Heart	Alive or dead of other cause	Dead	71
735	55035142	66 years	Female	White	2013	Widowed	C25.9-Pancreas, NOS	Well differentiated; Grade I	Well differentiated; Grade I	T1	Blank(s)	T1	T1	15	15	150	N0	N0	Blank(s)	N0	0	Blank(s)	7	0	Blank(s)	M0	M0	Blank(s)	M0	0	Blank(s)	Blank(s)	No	No	No	No	8246/3: Neuroendocrine carcinoma, NOS	Surgery performed	40	No systemic therapy and/or surgical procedures	No/Unknown	None/Unknown	Alive	Alive or dead of other cause	Alive	76
736	27435248	56 years	Male	White	2013	Separated	C25.0-Head of pancreas	Well differentiated; Grade I	Well differentiated; Grade I	T3	Blank(s)	T3	NA	39	39	580	N0	N0	Blank(s)	NA	0	Blank(s)	42	0	Blank(s)	M0	M0	Blank(s)	NA	0	Blank(s)	Blank(s)	No	No	No	No	8240/3: Carcinoid tumor, NOS	Surgery performed	37	No systemic therapy and/or surgical procedures	No/Unknown	None/Unknown	Alive	Alive or dead of other cause	Alive	75
737	27400477	52 years	Male	Asian or Pacific Islander	2013	Married (including common law)	C25.2-Tail of pancreas	Well differentiated; Grade I	Well differentiated; Grade I	T3	Blank(s)	T3	T3	20	20	595	N0	N0	Blank(s)	N0	0	Blank(s)	5	0	Blank(s)	M0	M0	Blank(s)	M0	0	Blank(s)	Blank(s)	No	No	No	No	8246/3: Neuroendocrine carcinoma, NOS	Surgery performed	80	No systemic therapy and/or surgical procedures	No/Unknown	None/Unknown	Alive	Alive or dead of other cause	Alive	72
738	35931611	63 years	Female	White	2013	Divorced	C25.2-Tail of pancreas	Moderately differentiated; Grade II	Moderately differentiated; Grade II	T3	Blank(s)	T3	T3	40	40	595	N0	N0	Blank(s)	N0	0	Blank(s)	11	0	Blank(s)	M0	M0	Blank(s)	M0	0	Blank(s)	Blank(s)	No	No	No	No	8246/3: Neuroendocrine carcinoma, NOS	Surgery performed	30	No systemic therapy and/or surgical procedures	No/Unknown	None/Unknown	Alive	Alive or dead of other cause	Alive	83
739	5726621	38 years	Male	Black	2013	Divorced	C25.2-Tail of pancreas	Well differentiated; Grade I	Well differentiated; Grade I	T2	Blank(s)	T2	T2	35	35	100	N0	N0	Blank(s)	N0	0	Blank(s)	13	0	Blank(s)	M0	M0	Blank(s)	M0	0	Blank(s)	Blank(s)	No	No	No	No	8246/3: Neuroendocrine carcinoma, NOS	Surgery performed	30	No systemic therapy and/or surgical procedures	No/Unknown	None/Unknown	Alive	Alive or dead of other cause	Alive	77
740	16549346	55 years	Female	White	2013	Married (including common law)	C25.0-Head of pancreas	Moderately differentiated; Grade II	Moderately differentiated; Grade II	T2	Blank(s)	T2	NA	35	35	100	N0	N0	Blank(s)	NA	0	Blank(s)	1	0	Blank(s)	M0	M0	Blank(s)	NA	0	Blank(s)	Blank(s)	No	No	No	No	8240/3: Carcinoid tumor, NOS	Surgery performed	37	No systemic therapy and/or surgical procedures	No/Unknown	None/Unknown	Alive	Alive or dead of other cause	Alive	72
741	27350842	32 years	Male	Asian or Pacific Islander	2013	Married (including common law)	C25.0-Head of pancreas	Moderately differentiated; Grade II	Moderately differentiated; Grade II	T2	Blank(s)	T2	T2	35	35	200	N0	N0	Blank(s)	N0	0	Blank(s)	27	0	Blank(s)	M1	M1	Blank(s)	M1	40	Blank(s)	Blank(s)	No	No	Yes	No	8246/3: Neuroendocrine carcinoma, NOS	Surgery performed	60	No systemic therapy and/or surgical procedures	No/Unknown	None/Unknown	Alive	Alive or dead of other cause	Alive	83
742	50009372	58 years	Female	White	2013	Married (including common law)	C25.2-Tail of pancreas	Poorly differentiated; Grade III	Poorly differentiated; Grade III	T2	Blank(s)	T2	T2	35	35	100	N0	N0	Blank(s)	N0	0	Blank(s)	16	0	Blank(s)	M0	M0	Blank(s)	M0	0	Blank(s)	Blank(s)	No	No	No	No	8246/3: Neuroendocrine carcinoma, NOS	Surgery performed	36	No systemic therapy and/or surgical procedures	No/Unknown	None/Unknown	Alive	Alive or dead of other cause	Alive	80
743	27406540	60 years	Male	White	2013	Single (never married)	C25.2-Tail of pancreas	Well differentiated; Grade I	Well differentiated; Grade I	T2	Blank(s)	T2	NA	36	36	100	N0	N0	Blank(s)	NA	0	Blank(s)	1	0	Blank(s)	M0	M0	Blank(s)	NA	0	Blank(s)	Blank(s)	No	No	No	No	8240/3: Carcinoid tumor, NOS	Surgery performed	30	No systemic therapy and/or surgical procedures	No/Unknown	None/Unknown	Suicide and Self-Inflicted Injury	Alive or dead of other cause	Dead	39
744	35799180	69 years	Female	White	2013	Married (including common law)	C25.0-Head of pancreas	Well differentiated; Grade I	Well differentiated; Grade I	T2	Blank(s)	T2	NA	36	36	100	N0	N0	Blank(s)	NA	0	Blank(s)	9	0	Blank(s)	M0	M0	Blank(s)	NA	0	Blank(s)	Blank(s)	No	No	No	No	8240/3: Carcinoid tumor, NOS	Surgery performed	37	No systemic therapy and/or surgical procedures	No/Unknown	None/Unknown	In situ, benign or unknown behavior neoplasm	Dead (attributable to this cancer dx)	Dead	1
745	1285122	58 years	Male	White	2013	Married (including common law)	C25.7-Other specified parts of pancreas	Well differentiated; Grade I	Well differentiated; Grade I	T1	Blank(s)	T1	NA	16	16	300	N0	N0	Blank(s)	NA	0	Blank(s)	9	0	Blank(s)	M0	M0	Blank(s)	NA	0	Blank(s)	Blank(s)	No	No	No	No	8240/3: Carcinoid tumor, NOS	Surgery performed	35	No systemic therapy and/or surgical procedures	No/Unknown	None/Unknown	Alive	Alive or dead of other cause	Alive	82
746	1311581	65 years	Female	White	2013	Married (including common law)	C25.0-Head of pancreas	Well differentiated; Grade I	Well differentiated; Grade I	T1	Blank(s)	T1	T1	16	16	100	N0	N0	Blank(s)	N0	0	Blank(s)	42	0	Blank(s)	M0	M0	Blank(s)	M0	0	Blank(s)	Blank(s)	No	No	No	No	8246/3: Neuroendocrine carcinoma, NOS	Surgery performed	37	No systemic therapy and/or surgical procedures	No/Unknown	None/Unknown	Alive	Alive or dead of other cause	Alive	72
747	55043420	78 years	Male	White	2013	Married (including common law)	C25.1-Body of pancreas	Well differentiated; Grade I	Well differentiated; Grade I	T1	Blank(s)	T1	T1	16	16	100	N0	N0	Blank(s)	N0	0	Blank(s)	7	0	Blank(s)	M0	M0	Blank(s)	M0	0	Blank(s)	Blank(s)	No	No	No	No	8246/3: Neuroendocrine carcinoma, NOS	Surgery performed	30	No systemic therapy and/or surgical procedures	No/Unknown	None/Unknown	Alive	Alive or dead of other cause	Alive	74
748	1299440	65 years	Male	White	2013	Married (including common law)	C25.1-Body of pancreas	Well differentiated; Grade I	Well differentiated; Grade I	T1	Blank(s)	T1	NA	17	17	100	N0	N0	Blank(s)	NA	0	Blank(s)	1	0	Blank(s)	M0	M0	Blank(s)	NA	0	Blank(s)	Blank(s)	No	No	No	No	8240/3: Carcinoid tumor, NOS	Surgery performed	30	No systemic therapy and/or surgical procedures	No/Unknown	None/Unknown	Alive	Alive or dead of other cause	Alive	78
749	11115463	60 years	Male	White	2013	Single (never married)	C25.2-Tail of pancreas	Well differentiated; Grade I	Well differentiated; Grade I	T1	Blank(s)	T1	T1	17	17	100	N0	N0	Blank(s)	N0	0	Blank(s)	5	0	Blank(s)	M0	M0	Blank(s)	M0	0	Blank(s)	Blank(s)	No	No	No	No	8246/3: Neuroendocrine carcinoma, NOS	Surgery performed	30	No systemic therapy and/or surgical procedures	No/Unknown	None/Unknown	Alive	Alive or dead of other cause	Alive	75
750	22179242	65 years	Male	White	2013	Married (including common law)	C25.2-Tail of pancreas	Well differentiated; Grade I	Well differentiated; Grade I	T1	Blank(s)	T1	NA	17	17	100	N0	N0	Blank(s)	NA	0	Blank(s)	20	0	Blank(s)	M0	M0	Blank(s)	NA	0	Blank(s)	Blank(s)	No	No	No	No	8240/3: Carcinoid tumor, NOS	Surgery performed	80	No systemic therapy and/or surgical procedures	No/Unknown	None/Unknown	Alive	Alive or dead of other cause	Alive	72
751	35733367	68 years	Male	White	2013	Separated	C25.2-Tail of pancreas	Moderately differentiated; Grade II	Moderately differentiated; Grade II	T1	Blank(s)	T1	T1	17	17	100	N0	N0	Blank(s)	N0	0	Blank(s)	7	0	Blank(s)	M1	M1	Blank(s)	M1	40	Blank(s)	Blank(s)	No	No	Yes	No	8246/3: Neuroendocrine carcinoma, NOS	Surgery performed	30	No systemic therapy and/or surgical procedures	No/Unknown	None/Unknown	Alive	Alive or dead of other cause	Alive	78
752	62727613	42 years	Female	White	2013	Married (including common law)	C25.2-Tail of pancreas	Well differentiated; Grade I	Well differentiated; Grade I	T1	Blank(s)	T1	T1	17	17	300	N0	N0	Blank(s)	N0	0	Blank(s)	5	0	Blank(s)	M0	M0	Blank(s)	M0	0	Blank(s)	Blank(s)	No	No	No	No	8246/3: Neuroendocrine carcinoma, NOS	Surgery performed	30	No systemic therapy and/or surgical procedures	No/Unknown	None/Unknown	Alive	Alive or dead of other cause	Alive	76
753	5696373	69 years	Male	White	2013	Married (including common law)	C25.2-Tail of pancreas	Well differentiated; Grade I	Well differentiated; Grade I	T1	Blank(s)	T1	T1	18	18	300	N0	N0	Blank(s)	N0	0	Blank(s)	16	0	Blank(s)	M0	M0	Blank(s)	M0	0	Blank(s)	Blank(s)	No	No	No	No	8246/3: Neuroendocrine carcinoma, NOS	Surgery performed	30	No systemic therapy and/or surgical procedures	No/Unknown	None/Unknown	Alive	Alive or dead of other cause	Alive	79
754	27349957	48 years	Male	White	2013	Married (including common law)	C25.1-Body of pancreas	Well differentiated; Grade I	Well differentiated; Grade I	T1	Blank(s)	T1	NA	18	18	100	N0	N0	Blank(s)	NA	0	Blank(s)	1	0	Blank(s)	M0	M0	Blank(s)	NA	0	Blank(s)	Blank(s)	No	No	No	No	8240/3: Carcinoid tumor, NOS	Surgery performed	30	No systemic therapy and/or surgical procedures	No/Unknown	None/Unknown	Alive	Alive or dead of other cause	Alive	83
755	54990556	67 years	Female	White	2013	Married (including common law)	C25.2-Tail of pancreas	Well differentiated; Grade I	Well differentiated; Grade I	T1	Blank(s)	T1	T1	18	18	100	N0	N0	Blank(s)	N0	0	Blank(s)	5	0	Blank(s)	M0	M0	Blank(s)	M0	0	Blank(s)	Blank(s)	No	No	No	No	8246/3: Neuroendocrine carcinoma, NOS	Surgery performed	30	No systemic therapy and/or surgical procedures	No/Unknown	None/Unknown	Alive	Alive or dead of other cause	Alive	78
756	35782335	38 years	Male	White	2013	Single (never married)	C25.1-Body of pancreas	Moderately differentiated; Grade II	Moderately differentiated; Grade II	T1	Blank(s)	T1	NA	19	19	100	N0	N0	Blank(s)	NA	0	Blank(s)	25	0	Blank(s)	M0	M0	Blank(s)	NA	0	Blank(s)	Blank(s)	No	No	No	No	8150/3: Pancreatic endocrine tumor, malignant	Surgery performed	30	No systemic therapy and/or surgical procedures	No/Unknown	None/Unknown	Alive	Alive or dead of other cause	Alive	79
757	5727738	53 years	Female	White	2013	Married (including common law)	C25.2-Tail of pancreas	Poorly differentiated; Grade III	Poorly differentiated; Grade III	T3	Blank(s)	T3	NA	65	65	400	N1	N1	Blank(s)	NA	110	Blank(s)	11	3	Blank(s)	M0	M0	Blank(s)	NA	0	Blank(s)	Blank(s)	No	No	No	No	8240/3: Carcinoid tumor, NOS	Surgery performed	30	No systemic therapy and/or surgical procedures	No/Unknown	None/Unknown	Alive	Alive or dead of other cause	Alive	77
758	11079842	20 years	Female	White	2013	Single (never married)	C25.2-Tail of pancreas	Poorly differentiated; Grade III	Poorly differentiated; Grade III	T3	Blank(s)	T3	T3	25	25	400	N1	N1	Blank(s)	N1	110	Blank(s)	3	3	Blank(s)	M1	M1	Blank(s)	M1	40	Blank(s)	Blank(s)	No	No	Yes	No	8246/3: Neuroendocrine carcinoma, NOS	Surgery performed	30	Systemic therapy after surgery	Yes	None/Unknown	Alive	Alive or dead of other cause	Alive	80
759	35724569	66 years	Male	White	2013	Married (including common law)	C25.2-Tail of pancreas	Moderately differentiated; Grade II	Moderately differentiated; Grade II	T3	Blank(s)	T3	NA	30	30	400	N1	N1	Blank(s)	NA	250	Blank(s)	18	3	Blank(s)	M0	M0	Blank(s)	NA	0	Blank(s)	Blank(s)	No	No	No	No	8150/3: Pancreatic endocrine tumor, malignant	Surgery performed	30	No systemic therapy and/or surgical procedures	No/Unknown	None/Unknown	Pancreas	Dead (attributable to this cancer dx)	Dead	71
760	5729465	61 years	Female	Black	2013	Single (never married)	C25.0-Head of pancreas	Well differentiated; Grade I	Well differentiated; Grade I	T1	Blank(s)	T1	NA	10	10	100	N1	N1	Blank(s)	NA	110	Blank(s)	22	3	Blank(s)	M0	M0	Blank(s)	NA	0	Blank(s)	Blank(s)	No	No	No	No	8240/3: Carcinoid tumor, NOS	Surgery performed	37	No systemic therapy and/or surgical procedures	No/Unknown	None/Unknown	Alive	Alive or dead of other cause	Alive	29
761	20257035	53 years	Male	White	2013	Married (including common law)	C25.0-Head of pancreas	Well differentiated; Grade I	Well differentiated; Grade I	T3	Blank(s)	T3	NA	18	18	440	N1	N1	Blank(s)	NA	110	Blank(s)	33	3	Blank(s)	M0	M0	Blank(s)	NA	0	Blank(s)	Blank(s)	No	No	No	No	8240/3: Carcinoid tumor, NOS	Surgery performed	37	No systemic therapy and/or surgical procedures	No/Unknown	None/Unknown	Alive	Alive or dead of other cause	Alive	78
762	24362993	61 years	Male	Asian or Pacific Islander	2013	Married (including common law)	C25.0-Head of pancreas	Well differentiated; Grade I	Well differentiated; Grade I	T3	Blank(s)	T3	T3	47	47	440	N1	N1	Blank(s)	N1	110	Blank(s)	34	3	Blank(s)	M0	M0	Blank(s)	M0	0	Blank(s)	Blank(s)	No	No	No	No	8246/3: Neuroendocrine carcinoma, NOS	Surgery performed	37	No systemic therapy and/or surgical procedures	No/Unknown	None/Unknown	Alive	Alive or dead of other cause	Alive	79
763	11101791	54 years	Male	White	2013	Married (including common law)	C25.0-Head of pancreas	Undifferentiated; anaplastic; Grade IV	Undifferentiated; anaplastic; Grade IV	T3	Blank(s)	T3	T3	58	58	400	N1	N1	Blank(s)	N1	110	Blank(s)	10	4	Blank(s)	M0	M0	Blank(s)	M0	0	Blank(s)	Blank(s)	No	No	No	No	8246/3: Neuroendocrine carcinoma, NOS	Surgery performed	37	Systemic therapy after surgery	Yes	None/Unknown	Alive	Alive or dead of other cause	Alive	72
764	27419760	77 years	Male	White	2013	Married (including common law)	C25.2-Tail of pancreas	Well differentiated; Grade I	Well differentiated; Grade I	T3	Blank(s)	T3	NA	100	100	400	N1	N1	Blank(s)	NA	110	Blank(s)	7	4	Blank(s)	M1	M1	Blank(s)	NA	40	Blank(s)	Blank(s)	No	No	Yes	No	8249/3: Atypical carcinoid tumor	Surgery performed	30	No systemic therapy and/or surgical procedures	No/Unknown	None/Unknown	Pancreas	Dead (attributable to this cancer dx)	Dead	34
765	36296382	44 years	Male	White	2013	Divorced	C25.2-Tail of pancreas	Moderately differentiated; Grade II	Moderately differentiated; Grade II	T3	Blank(s)	T3	NA	49	49	400	N1	N1	Blank(s)	NA	110	Blank(s)	6	4	Blank(s)	M0	M0	Blank(s)	NA	0	Blank(s)	Blank(s)	No	No	No	No	8240/3: Carcinoid tumor, NOS	Surgery performed	30	No systemic therapy and/or surgical procedures	No/Unknown	None/Unknown	Alive	Alive or dead of other cause	Alive	77
766	62756022	55 years	Female	White	2013	Married (including common law)	C25.0-Head of pancreas	Moderately differentiated; Grade II	Moderately differentiated; Grade II	T3	Blank(s)	T3	T3	36	36	440	N1	N1	Blank(s)	N1	110	Blank(s)	15	4	Blank(s)	M1	M1	Blank(s)	M1	40	Blank(s)	Blank(s)	No	No	Yes	No	8246/3: Neuroendocrine carcinoma, NOS	Surgery performed	60	No systemic therapy and/or surgical procedures	No/Unknown	None/Unknown	Pancreas	Dead (attributable to this cancer dx)	Dead	12
767	35677372	70 years	Male	Black	2013	Divorced	C25.2-Tail of pancreas	Poorly differentiated; Grade III	Poorly differentiated; Grade III	T3	Blank(s)	T3	T3	95	95	590	N1	N1	Blank(s)	N1	110	Blank(s)	17	5	Blank(s)	M0	M0	Blank(s)	M0	0	Blank(s)	Blank(s)	No	No	No	No	8246/3: Neuroendocrine carcinoma, NOS	Surgery performed	36	Systemic therapy after surgery	Yes	None/Unknown	Pancreas	Dead (attributable to this cancer dx)	Dead	27
768	5718494	50 years	Male	White	2013	Married (including common law)	C25.2-Tail of pancreas	Well differentiated; Grade I	Well differentiated; Grade I	T3	Blank(s)	T3	T3	50	50	400	N1	N1	Blank(s)	N1	110	Blank(s)	17	6	Blank(s)	M0	M0	Blank(s)	M0	0	Blank(s)	Blank(s)	No	No	No	No	8246/3: Neuroendocrine carcinoma, NOS	Surgery performed	30	No systemic therapy and/or surgical procedures	No/Unknown	None/Unknown	Alive	Alive or dead of other cause	Alive	81
769	27379904	65 years	Female	White	2013	Married (including common law)	C25.0-Head of pancreas	Undifferentiated; anaplastic; Grade IV	Undifferentiated; anaplastic; Grade IV	T3	Blank(s)	T3	T3	105	105	400	N1	N1	Blank(s)	N1	110	Blank(s)	22	6	Blank(s)	M1	M1	Blank(s)	M1	40	Blank(s)	Blank(s)	No	No	No	Yes	8246/3: Neuroendocrine carcinoma, NOS	Surgery performed	37	No systemic therapy and/or surgical procedures	No/Unknown	None/Unknown	Miscellaneous Malignant Cancer	Dead (attributable to this cancer dx)	Dead	72
770	11092165	59 years	Female	White	2013	Widowed	C25.0-Head of pancreas	Well differentiated; Grade I	Well differentiated; Grade I	T3	Blank(s)	T3	T3	41	41	440	N1	N1	Blank(s)	N1	110	Blank(s)	24	6	Blank(s)	M1	M1	Blank(s)	M1	40	Blank(s)	Blank(s)	No	No	Yes	No	8246/3: Neuroendocrine carcinoma, NOS	Surgery performed	37	Systemic therapy after surgery	Yes	None/Unknown	Pancreas	Dead (attributable to this cancer dx)	Dead	39
771	11099513	68 years	Female	White	2013	Widowed	C25.0-Head of pancreas	Moderately differentiated; Grade II	Moderately differentiated; Grade II	T3	Blank(s)	T3	T3	74	74	440	N1	N1	Blank(s)	N1	110	Blank(s)	8	6	Blank(s)	M0	M0	Blank(s)	M0	0	Blank(s)	Blank(s)	No	No	No	No	8246/3: Neuroendocrine carcinoma, NOS	Surgery performed	37	No systemic therapy and/or surgical procedures	No/Unknown	Refused (1988+)	Alive	Alive or dead of other cause	Alive	74
772	35787769	70 years	Female	White	2013	Married (including common law)	C25.2-Tail of pancreas	Poorly differentiated; Grade III	Poorly differentiated; Grade III	T3	Blank(s)	T2	T2	50	50	100	N0	N0	Blank(s)	N0	0	Blank(s)	0	98	Blank(s)	M0	M0	Blank(s)	M0	0	Blank(s)	Blank(s)	No	No	No	No	8246/3: Neuroendocrine carcinoma, NOS	Surgery performed	36	Systemic therapy after surgery	Yes	Beam radiation	Alive	Alive or dead of other cause	Alive	72
773	11090706	75 years	Female	White	2013	Widowed	C25.2-Tail of pancreas	Well differentiated; Grade I	Well differentiated; Grade I	T3	Blank(s)	T2	T2	90	90	100	N0	N0	Blank(s)	N0	0	Blank(s)	0	98	Blank(s)	M0	M0	Blank(s)	M0	0	Blank(s)	Blank(s)	No	No	No	No	8246/3: Neuroendocrine carcinoma, NOS	Surgery performed	36	No systemic therapy and/or surgical procedures	No/Unknown	None/Unknown	Alive	Alive or dead of other cause	Alive	80
774	1281214	78 years	Female	Asian or Pacific Islander	2013	Widowed	C25.1-Body of pancreas	Moderately differentiated; Grade II	Moderately differentiated; Grade II	T3	Blank(s)	T2	NA	50	50	200	N0	N0	Blank(s)	NA	0	Blank(s)	0	98	Blank(s)	M0	M0	Blank(s)	NA	0	Blank(s)	Blank(s)	No	No	No	No	8240/3: Carcinoid tumor, NOS	Surgery performed	35	No systemic therapy and/or surgical procedures	No/Unknown	None/Unknown	Alive	Alive or dead of other cause	Alive	81
775	27353370	35 years	Female	White	2013	Married (including common law)	C25.2-Tail of pancreas	Well differentiated; Grade I	Well differentiated; Grade I	T3	Blank(s)	T3	T3	44	44	400	N0	N0	Blank(s)	N0	0	Blank(s)	0	98	Blank(s)	M1	M1	Blank(s)	M1	40	Blank(s)	Blank(s)	No	No	Yes	No	8246/3: Neuroendocrine carcinoma, NOS	Surgery performed	36	No systemic therapy and/or surgical procedures	No/Unknown	None/Unknown	Alive	Alive or dead of other cause	Alive	83
776	22116037	46 years	Female	Black	2013	Divorced	C25.0-Head of pancreas	Moderately differentiated; Grade II	Moderately differentiated; Grade II	T2	Blank(s)	T1	T1	20	20	100	N0	N0	Blank(s)	N0	0	Blank(s)	0	98	Blank(s)	M0	M0	Blank(s)	M0	0	Blank(s)	Blank(s)	No	No	No	No	8246/3: Neuroendocrine carcinoma, NOS	Surgery performed	25	No systemic therapy and/or surgical procedures	No/Unknown	None/Unknown	Alive	Alive or dead of other cause	Alive	76
777	50205475	56 years	Female	White	2013	Married (including common law)	C25.2-Tail of pancreas	Well differentiated; Grade I	Well differentiated; Grade I	T2	Blank(s)	T1	NA	20	20	100	N0	N0	Blank(s)	NA	0	Blank(s)	0	98	Blank(s)	M0	M0	Blank(s)	NA	0	Blank(s)	Blank(s)	No	No	No	No	8240/3: Carcinoid tumor, NOS	Surgery performed	30	No systemic therapy and/or surgical procedures	No/Unknown	None/Unknown	Alive	Alive or dead of other cause	Alive	76
778	5723016	72 years	Female	White	2013	Widowed	C25.0-Head of pancreas	Moderately differentiated; Grade II	Moderately differentiated; Grade II	T2	Blank(s)	T2	T2	21	21	100	N0	N0	Blank(s)	N0	0	Blank(s)	0	98	Blank(s)	M0	M0	Blank(s)	M0	0	Blank(s)	Blank(s)	No	No	No	No	8246/3: Neuroendocrine carcinoma, NOS	Surgery performed	30	No systemic therapy and/or surgical procedures	No/Unknown	None/Unknown	Alive	Alive or dead of other cause	Alive	77
779	62749915	49 years	Female	White	2013	Married (including common law)	C25.9-Pancreas, NOS	Well differentiated; Grade I	Well differentiated; Grade I	T1	Blank(s)	T1	NA	1	1	100	N0	N0	Blank(s)	NA	0	Blank(s)	0	98	Blank(s)	M0	M0	Blank(s)	NA	0	Blank(s)	Blank(s)	No	No	No	No	8240/3: Carcinoid tumor, NOS	Surgery performed	30	No systemic therapy and/or surgical procedures	No/Unknown	None/Unknown	Alive	Alive or dead of other cause	Alive	74
780	55054378	50 years	Female	White	2013	Married (including common law)	C25.9-Pancreas, NOS	Well differentiated; Grade I	Well differentiated; Grade I	T1	Blank(s)	T1	T1	3	3	100	N0	N0	Blank(s)	N0	0	Blank(s)	0	98	Blank(s)	M0	M0	Blank(s)	M0	0	Blank(s)	Blank(s)	No	No	No	No	8246/3: Neuroendocrine carcinoma, NOS	Surgery performed	37	No systemic therapy and/or surgical procedures	No/Unknown	None/Unknown	Alive	Alive or dead of other cause	Alive	75
781	5726071	49 years	Male	White	2013	Divorced	C25.1-Body of pancreas	Well differentiated; Grade I	Well differentiated; Grade I	T1	Blank(s)	T1	NA	6	6	100	N0	N0	Blank(s)	NA	0	Blank(s)	0	98	Blank(s)	M0	M0	Blank(s)	NA	0	Blank(s)	Blank(s)	No	No	No	No	8240/3: Carcinoid tumor, NOS	Surgery performed	25	No systemic therapy and/or surgical procedures	No/Unknown	None/Unknown	Alive	Alive or dead of other cause	Alive	82
782	35778623	71 years	Male	White	2013	Married (including common law)	C25.2-Tail of pancreas	Well differentiated; Grade I	Well differentiated; Grade I	T1	Blank(s)	T1	NA	6	6	100	N0	N0	Blank(s)	NA	0	Blank(s)	0	98	Blank(s)	M0	M0	Blank(s)	NA	0	Blank(s)	Blank(s)	No	No	No	No	8240/3: Carcinoid tumor, NOS	Surgery performed	30	No systemic therapy and/or surgical procedures	No/Unknown	None/Unknown	Alive	Alive or dead of other cause	Alive	75
783	35839016	68 years	Female	White	2013	Married (including common law)	C25.2-Tail of pancreas	Well differentiated; Grade I	Well differentiated; Grade I	T1	Blank(s)	T1	NA	6	6	100	N0	N0	Blank(s)	NA	0	Blank(s)	0	98	Blank(s)	M0	M0	Blank(s)	NA	0	Blank(s)	Blank(s)	No	No	No	No	8240/3: Carcinoid tumor, NOS	Surgery performed	30	No systemic therapy and/or surgical procedures	No/Unknown	None/Unknown	Alive	Alive or dead of other cause	Alive	77
784	5726656	54 years	Male	White	2013	Married (including common law)	C25.1-Body of pancreas	Well differentiated; Grade I	Well differentiated; Grade I	T2	Blank(s)	T2	T2	23	23	100	N0	N0	Blank(s)	N0	0	Blank(s)	0	98	Blank(s)	M0	M0	Blank(s)	M0	0	Blank(s)	Blank(s)	No	No	No	No	8246/3: Neuroendocrine carcinoma, NOS	Surgery performed	30	No systemic therapy and/or surgical procedures	No/Unknown	None/Unknown	Alive	Alive or dead of other cause	Alive	79
785	20251545	54 years	Female	White	2013	Married (including common law)	C25.0-Head of pancreas	Well differentiated; Grade I	Well differentiated; Grade I	T2	Blank(s)	T2	NA	23	23	100	N0	N0	Blank(s)	NA	0	Blank(s)	0	98	Blank(s)	M0	M0	Blank(s)	NA	0	Blank(s)	Blank(s)	No	No	No	No	8240/3: Carcinoid tumor, NOS	Surgery performed	25	No systemic therapy and/or surgical procedures	No/Unknown	None/Unknown	Alive	Alive or dead of other cause	Alive	73
786	16554073	53 years	Female	White	2013	Married (including common law)	C25.1-Body of pancreas	Well differentiated; Grade I	Well differentiated; Grade I	T2	Blank(s)	T2	NA	24	24	100	N0	N0	Blank(s)	NA	0	Blank(s)	0	98	Blank(s)	M0	M0	Blank(s)	NA	0	Blank(s)	Blank(s)	No	No	No	No	8240/3: Carcinoid tumor, NOS	Surgery performed	30	No systemic therapy and/or surgical procedures	No/Unknown	None/Unknown	Alive	Alive or dead of other cause	Alive	72
787	49981132	64 years	Female	White	2013	Widowed	C25.7-Other specified parts of pancreas	Well differentiated; Grade I	Well differentiated; Grade I	T1	Blank(s)	T1	T1	8	8	100	N0	N0	Blank(s)	N0	0	Blank(s)	0	98	Blank(s)	M0	M0	Blank(s)	M0	0	Blank(s)	Blank(s)	No	No	No	No	8246/3: Neuroendocrine carcinoma, NOS	Surgery performed	25	No systemic therapy and/or surgical procedures	No/Unknown	None/Unknown	Alive	Alive or dead of other cause	Alive	80
788	16527505	67 years	Male	White	2013	Married (including common law)	C25.2-Tail of pancreas	Well differentiated; Grade I	Well differentiated; Grade I	T2	Blank(s)	T2	T2	25	25	100	N0	N0	Blank(s)	N0	0	Blank(s)	0	98	Blank(s)	M0	M0	Blank(s)	M0	0	Blank(s)	Blank(s)	No	No	No	No	8246/3: Neuroendocrine carcinoma, NOS	Surgery performed	40	No systemic therapy and/or surgical procedures	No/Unknown	None/Unknown	Alive	Alive or dead of other cause	Alive	78
789	35832106	69 years	Female	White	2013	Divorced	C25.9-Pancreas, NOS	Well differentiated; Grade I	Well differentiated; Grade I	T1	Blank(s)	T1	NA	10	10	150	N0	N0	Blank(s)	NA	0	Blank(s)	0	98	Blank(s)	M0	M0	Blank(s)	NA	0	Blank(s)	Blank(s)	No	No	No	No	8240/3: Carcinoid tumor, NOS	Surgery performed	25	No systemic therapy and/or surgical procedures	No/Unknown	None/Unknown	Alive	Alive or dead of other cause	Alive	72
790	46781933	61 years	Male	White	2013	Married (including common law)	C25.2-Tail of pancreas	Well differentiated; Grade I	Well differentiated; Grade I	T1	Blank(s)	T1	T1	10	10	100	N0	N0	Blank(s)	N0	0	Blank(s)	0	98	Blank(s)	M0	M0	Blank(s)	M0	0	Blank(s)	Blank(s)	No	No	No	No	8246/3: Neuroendocrine carcinoma, NOS	Surgery performed	30	No systemic therapy and/or surgical procedures	No/Unknown	None/Unknown	Alive	Alive or dead of other cause	Alive	78
791	55022151	69 years	Male	White	2013	Married (including common law)	C25.1-Body of pancreas	Well differentiated; Grade I	Well differentiated; Grade I	T1	Blank(s)	T1	NA	10	10	100	N0	N0	Blank(s)	NA	0	Blank(s)	0	98	Blank(s)	M0	M0	Blank(s)	NA	0	Blank(s)	Blank(s)	No	No	No	No	8240/3: Carcinoid tumor, NOS	Surgery performed	30	No systemic therapy and/or surgical procedures	No/Unknown	None/Unknown	Alive	Alive or dead of other cause	Alive	77
792	55091812	62 years	Male	White	2013	Married (including common law)	C25.2-Tail of pancreas	Well differentiated; Grade I	Well differentiated; Grade I	T1	Blank(s)	T1	NA	10	10	100	N0	N0	Blank(s)	NA	0	Blank(s)	0	98	Blank(s)	M0	M0	Blank(s)	NA	0	Blank(s)	Blank(s)	No	No	No	No	8240/3: Carcinoid tumor, NOS	Surgery performed	40	No systemic therapy and/or surgical procedures	No/Unknown	None/Unknown	Alive	Alive or dead of other cause	Alive	72
793	11085813	85 years	Male	White	2013	Married (including common law)	C25.2-Tail of pancreas	Moderately differentiated; Grade II	Moderately differentiated; Grade II	T1	Blank(s)	T1	NA	11	11	100	N0	N0	Blank(s)	NA	0	Blank(s)	0	98	Blank(s)	M0	M0	Blank(s)	NA	0	Blank(s)	Blank(s)	No	No	No	No	8240/3: Carcinoid tumor, NOS	Surgery performed	30	No systemic therapy and/or surgical procedures	No/Unknown	None/Unknown	Alive	Alive or dead of other cause	Alive	81
794	27415028	71 years	Male	White	2013	Married (including common law)	C25.0-Head of pancreas	Moderately differentiated; Grade II	Moderately differentiated; Grade II	T2	Blank(s)	T2	NA	26	26	100	N0	N0	Blank(s)	NA	0	Blank(s)	0	98	Blank(s)	M0	M0	Blank(s)	NA	0	Blank(s)	Blank(s)	No	No	No	No	8240/3: Carcinoid tumor, NOS	Surgery performed	25	No systemic therapy and/or surgical procedures	No/Unknown	None/Unknown	Alive	Alive or dead of other cause	Alive	11
795	16547955	62 years	Female	White	2013	Married (including common law)	C25.2-Tail of pancreas	Moderately differentiated; Grade II	Moderately differentiated; Grade II	T2	Blank(s)	T2	T2	27	27	100	N0	N0	Blank(s)	N0	0	Blank(s)	0	98	Blank(s)	M0	M0	Blank(s)	M0	0	Blank(s)	Blank(s)	No	No	No	No	8246/3: Neuroendocrine carcinoma, NOS	Surgery performed	30	No systemic therapy and/or surgical procedures	No/Unknown	None/Unknown	Alive	Alive or dead of other cause	Alive	74
796	20338022	59 years	Male	White	2013	Married (including common law)	C25.9-Pancreas, NOS	Moderately differentiated; Grade II	Moderately differentiated; Grade II	T2	Blank(s)	T2	NA	27	27	100	N0	N0	Blank(s)	NA	0	Blank(s)	0	98	Blank(s)	M0	M0	Blank(s)	NA	0	Blank(s)	Blank(s)	No	No	No	No	8240/3: Carcinoid tumor, NOS	Surgery performed	25	No systemic therapy and/or surgical procedures	No/Unknown	None/Unknown	Alive	Alive or dead of other cause	Alive	74
797	5714740	64 years	Male	White	2013	Single (never married)	C25.0-Head of pancreas	Well differentiated; Grade I	Well differentiated; Grade I	T1	Blank(s)	T1	NA	12	12	150	N0	N0	Blank(s)	NA	0	Blank(s)	0	98	Blank(s)	M0	M0	Blank(s)	NA	0	Blank(s)	Blank(s)	No	No	No	No	8240/3: Carcinoid tumor, NOS	Surgery performed	25	No systemic therapy and/or surgical procedures	No/Unknown	None/Unknown	Alive	Alive or dead of other cause	Alive	75
798	27413547	79 years	Female	White	2013	Married (including common law)	C25.2-Tail of pancreas	Moderately differentiated; Grade II	Moderately differentiated; Grade II	T1	Blank(s)	T1	NA	12	12	100	N0	N0	Blank(s)	NA	0	Blank(s)	0	98	Blank(s)	M0	M0	Blank(s)	NA	0	Blank(s)	Blank(s)	No	No	No	No	8240/3: Carcinoid tumor, NOS	Surgery performed	25	No systemic therapy and/or surgical procedures	No/Unknown	None/Unknown	Alive	Alive or dead of other cause	Alive	75
799	27513787	35 years	Male	White	2013	Single (never married)	C25.1-Body of pancreas	Well differentiated; Grade I	Well differentiated; Grade I	T1	Blank(s)	T1	NA	12	12	150	N0	N0	Blank(s)	NA	0	Blank(s)	0	98	Blank(s)	M0	M0	Blank(s)	NA	0	Blank(s)	Blank(s)	No	No	No	No	8240/3: Carcinoid tumor, NOS	Surgery performed	36	No systemic therapy and/or surgical procedures	No/Unknown	None/Unknown	Pancreas	Dead (attributable to this cancer dx)	Dead	2
800	9147692	43 years	Female	Asian or Pacific Islander	2013	Married (including common law)	C25.2-Tail of pancreas	Well differentiated; Grade I	Well differentiated; Grade I	T2	Blank(s)	T2	NA	28	28	100	N0	N0	Blank(s)	NA	0	Blank(s)	0	98	Blank(s)	M0	M0	Blank(s)	NA	0	Blank(s)	Blank(s)	No	No	No	No	8240/3: Carcinoid tumor, NOS	Surgery performed	30	No systemic therapy and/or surgical procedures	No/Unknown	None/Unknown	Alive	Alive or dead of other cause	Alive	76
801	46803261	61 years	Female	White	2013	Divorced	C25.2-Tail of pancreas	Well differentiated; Grade I	Well differentiated; Grade I	T1	Blank(s)	T1	T1	12	12	100	N0	N0	Blank(s)	N0	0	Blank(s)	0	98	Blank(s)	M0	M0	Blank(s)	M0	0	Blank(s)	Blank(s)	No	No	No	No	8246/3: Neuroendocrine carcinoma, NOS	Surgery performed	36	No systemic therapy and/or surgical procedures	No/Unknown	None/Unknown	Alive	Alive or dead of other cause	Alive	72
802	54979240	83 years	Female	White	2013	Married (including common law)	C25.1-Body of pancreas	Well differentiated; Grade I	Well differentiated; Grade I	T1	Blank(s)	T1	NA	12	12	100	N0	N0	Blank(s)	NA	0	Blank(s)	0	98	Blank(s)	M0	M0	Blank(s)	NA	0	Blank(s)	Blank(s)	No	No	No	No	8240/3: Carcinoid tumor, NOS	Surgery performed	30	No systemic therapy and/or surgical procedures	No/Unknown	None/Unknown	Alive	Alive or dead of other cause	Alive	81
803	35802251	66 years	Male	White	2013	Married (including common law)	C25.2-Tail of pancreas	Well differentiated; Grade I	Well differentiated; Grade I	T1	Blank(s)	T1	T1	14	14	100	N0	N0	Blank(s)	N0	0	Blank(s)	0	98	Blank(s)	M0	M0	Blank(s)	M0	0	Blank(s)	Blank(s)	No	No	No	No	8246/3: Neuroendocrine carcinoma, NOS	Surgery performed	30	No systemic therapy and/or surgical procedures	No/Unknown	None/Unknown	Alive	Alive or dead of other cause	Alive	72
804	46777588	53 years	Male	White	2013	Married (including common law)	C25.2-Tail of pancreas	Well differentiated; Grade I	Well differentiated; Grade I	T2	Blank(s)	T2	T2	33	33	100	N0	N0	Blank(s)	N0	0	Blank(s)	0	98	Blank(s)	M0	M0	Blank(s)	M0	0	Blank(s)	Blank(s)	No	No	No	No	8246/3: Neuroendocrine carcinoma, NOS	Surgery performed	30	No systemic therapy and/or surgical procedures	No/Unknown	None/Unknown	Alive	Alive or dead of other cause	Alive	80
805	35761364	41 years	Male	Asian or Pacific Islander	2013	Married (including common law)	C25.0-Head of pancreas	Moderately differentiated; Grade II	Moderately differentiated; Grade II	T3	Blank(s)	T3	NA	148	148	540	N0	N0	Blank(s)	NA	0	Blank(s)	0	98	Blank(s)	M0	M0	Blank(s)	NA	0	Blank(s)	Blank(s)	No	No	No	No	8240/3: Carcinoid tumor, NOS	Surgery performed	37	No systemic therapy and/or surgical procedures	No/Unknown	None/Unknown	Alive	Alive or dead of other cause	Alive	77
806	5729954	76 years	Female	White	2013	Married (including common law)	C25.2-Tail of pancreas	Well differentiated; Grade I	Well differentiated; Grade I	T1	Blank(s)	T1	NA	15	15	100	N0	N0	Blank(s)	NA	0	Blank(s)	0	98	Blank(s)	M0	M0	Blank(s)	NA	0	Blank(s)	Blank(s)	No	No	No	No	8240/3: Carcinoid tumor, NOS	Surgery performed	30	No systemic therapy and/or surgical procedures	No/Unknown	None/Unknown	Alive	Alive or dead of other cause	Alive	72
807	16531985	75 years	Female	White	2013	Married (including common law)	C25.2-Tail of pancreas	Well differentiated; Grade I	Well differentiated; Grade I	T1	Blank(s)	T1	NA	15	15	100	N0	N0	Blank(s)	NA	0	Blank(s)	0	98	Blank(s)	M0	M0	Blank(s)	NA	0	Blank(s)	Blank(s)	No	No	No	No	8240/3: Carcinoid tumor, NOS	Surgery performed	40	No systemic therapy and/or surgical procedures	No/Unknown	None/Unknown	Alive	Alive or dead of other cause	Alive	77
808	16534329	74 years	Female	White	2013	Married (including common law)	C25.0-Head of pancreas	Well differentiated; Grade I	Well differentiated; Grade I	T1	Blank(s)	T1	NA	15	15	100	N0	N0	Blank(s)	NA	0	Blank(s)	0	98	Blank(s)	M0	M0	Blank(s)	NA	0	Blank(s)	Blank(s)	No	No	No	No	8240/3: Carcinoid tumor, NOS	Surgery performed	25	No systemic therapy and/or surgical procedures	No/Unknown	None/Unknown	Alive	Alive or dead of other cause	Alive	76
809	16547146	66 years	Male	White	2013	Married (including common law)	C25.1-Body of pancreas	Well differentiated; Grade I	Well differentiated; Grade I	T1	Blank(s)	T1	NA	15	15	100	N0	N0	Blank(s)	NA	0	Blank(s)	0	98	Blank(s)	M0	M0	Blank(s)	NA	0	Blank(s)	Blank(s)	No	No	No	No	8240/3: Carcinoid tumor, NOS	Surgery performed	25	No systemic therapy and/or surgical procedures	No/Unknown	None/Unknown	Alive	Alive or dead of other cause	Alive	74
810	35785234	48 years	Female	White	2013	Married (including common law)	C25.0-Head of pancreas	Well differentiated; Grade I	Well differentiated; Grade I	T1	Blank(s)	T1	NA	15	15	100	N0	N0	Blank(s)	NA	0	Blank(s)	0	98	Blank(s)	M0	M0	Blank(s)	NA	0	Blank(s)	Blank(s)	No	No	No	No	8240/3: Carcinoid tumor, NOS	Surgery performed	25	No systemic therapy and/or surgical procedures	No/Unknown	None/Unknown	Alive	Alive or dead of other cause	Alive	75
811	35795568	43 years	Female	White	2013	Married (including common law)	C25.2-Tail of pancreas	Moderately differentiated; Grade II	Moderately differentiated; Grade II	T3	Blank(s)	T3	T3	130	130	580	N0	N0	Blank(s)	N0	0	Blank(s)	0	98	Blank(s)	M1	M1	Blank(s)	M1	40	Blank(s)	Blank(s)	No	No	No	No	8246/3: Neuroendocrine carcinoma, NOS	Surgery performed	30	No systemic therapy and/or surgical procedures	No/Unknown	None/Unknown	Pancreas	Dead (attributable to this cancer dx)	Dead	15
812	62736846	58 years	Male	Black	2013	Divorced	C25.9-Pancreas, NOS	Moderately differentiated; Grade II	Moderately differentiated; Grade II	T2	Blank(s)	T2	T2	37	37	300	N0	N0	Blank(s)	N0	0	Blank(s)	0	98	Blank(s)	M1	M1	Blank(s)	M1	60	Blank(s)	Blank(s)	No	No	Yes	No	8246/3: Neuroendocrine carcinoma, NOS	Surgery performed	30	No systemic therapy and/or surgical procedures	No/Unknown	None/Unknown	Alive	Alive or dead of other cause	Alive	72
813	46792955	62 years	Female	White	2013	Single (never married)	C25.0-Head of pancreas	Well differentiated; Grade I	Well differentiated; Grade I	T1	Blank(s)	T1	T1	16	16	100	N0	N0	Blank(s)	N0	0	Blank(s)	0	98	Blank(s)	M0	M0	Blank(s)	M0	0	Blank(s)	Blank(s)	No	No	No	No	8246/3: Neuroendocrine carcinoma, NOS	Surgery performed	30	No systemic therapy and/or surgical procedures	No/Unknown	None/Unknown	Pancreas	Dead (attributable to this cancer dx)	Dead	2
814	9150959	60 years	Male	Asian or Pacific Islander	2013	Married (including common law)	C25.2-Tail of pancreas	Well differentiated; Grade I	Well differentiated; Grade I	T1	Blank(s)	T1	NA	17	17	100	N0	N0	Blank(s)	NA	0	Blank(s)	0	98	Blank(s)	M0	M0	Blank(s)	NA	0	Blank(s)	Blank(s)	No	No	No	No	8240/3: Carcinoid tumor, NOS	Surgery performed	30	No systemic therapy and/or surgical procedures	No/Unknown	None/Unknown	Alive	Alive or dead of other cause	Alive	71
815	20233621	44 years	Male	Asian or Pacific Islander	2013	Married (including common law)	C25.7-Other specified parts of pancreas	Well differentiated; Grade I	Well differentiated; Grade I	T1	Blank(s)	T1	NA	17	17	100	N0	N0	Blank(s)	NA	0	Blank(s)	0	98	Blank(s)	M0	M0	Blank(s)	NA	0	Blank(s)	Blank(s)	No	No	No	No	8240/3: Carcinoid tumor, NOS	Surgery performed	25	No systemic therapy and/or surgical procedures	No/Unknown	None/Unknown	Alive	Alive or dead of other cause	Alive	82
816	22100553	76 years	Male	White	2013	Married (including common law)	C25.2-Tail of pancreas	Well differentiated; Grade I	Well differentiated; Grade I	T1	Blank(s)	T1	NA	17	17	100	N0	N0	Blank(s)	NA	0	Blank(s)	0	98	Blank(s)	M0	M0	Blank(s)	NA	0	Blank(s)	Blank(s)	No	No	No	No	8240/3: Carcinoid tumor, NOS	Surgery performed	30	No systemic therapy and/or surgical procedures	No/Unknown	None/Unknown	Alive	Alive or dead of other cause	Alive	77
817	35945306	60 years	Male	White	2013	Married (including common law)	C25.8-Overlapping lesion of pancreas	Well differentiated; Grade I	Well differentiated; Grade I	T1	Blank(s)	T1	NA	17	17	100	N0	N0	Blank(s)	NA	0	Blank(s)	0	98	Blank(s)	M0	M0	Blank(s)	NA	0	Blank(s)	Blank(s)	No	No	No	No	8240/3: Carcinoid tumor, NOS	Surgery performed	35	No systemic therapy and/or surgical procedures	No/Unknown	None/Unknown	Alive	Alive or dead of other cause	Alive	76
818	27411032	28 years	Female	White	2013	Single (never married)	C25.0-Head of pancreas	Moderately differentiated; Grade II	Moderately differentiated; Grade II	T1	Blank(s)	T1	NA	18	18	100	N0	N0	Blank(s)	NA	0	Blank(s)	0	98	Blank(s)	M0	M0	Blank(s)	NA	0	Blank(s)	Blank(s)	No	No	No	No	8240/3: Carcinoid tumor, NOS	Surgery performed	25	No systemic therapy and/or surgical procedures	No/Unknown	None/Unknown	Alive	Alive or dead of other cause	Alive	78
819	35727823	64 years	Male	Asian or Pacific Islander	2013	Married (including common law)	C25.9-Pancreas, NOS	Well differentiated; Grade I	Well differentiated; Grade I	T1	Blank(s)	T1	T1	18	18	150	N0	N0	Blank(s)	N0	0	Blank(s)	0	98	Blank(s)	M0	M0	Blank(s)	M0	0	Blank(s)	Blank(s)	No	No	No	No	8246/3: Neuroendocrine carcinoma, NOS	Surgery performed	25	No systemic therapy and/or surgical procedures	No/Unknown	None/Unknown	Alive	Alive or dead of other cause	Alive	76
820	16559366	42 years	Female	White	2013	Married (including common law)	C25.9-Pancreas, NOS	Moderately differentiated; Grade II	Moderately differentiated; Grade II	T1	Blank(s)	T1	NA	19	19	100	N0	N0	Blank(s)	NA	0	Blank(s)	0	98	Blank(s)	M0	M0	Blank(s)	NA	0	Blank(s)	Blank(s)	No	No	No	No	8249/3: Atypical carcinoid tumor	Surgery performed	25	No systemic therapy and/or surgical procedures	No/Unknown	None/Unknown	Alive	Alive or dead of other cause	Alive	77
821	20251132	57 years	Male	Asian or Pacific Islander	2013	Married (including common law)	C25.2-Tail of pancreas	Well differentiated; Grade I	Well differentiated; Grade I	T1	Blank(s)	T1	NA	19	19	100	N0	N0	Blank(s)	NA	0	Blank(s)	0	98	Blank(s)	M0	M0	Blank(s)	NA	0	Blank(s)	Blank(s)	No	No	No	No	8240/3: Carcinoid tumor, NOS	Surgery performed	30	No systemic therapy and/or surgical procedures	No/Unknown	None/Unknown	Alive	Alive or dead of other cause	Alive	73
822	62735678	60 years	Female	White	2013	Married (including common law)	C25.8-Overlapping lesion of pancreas	Well differentiated; Grade I	Well differentiated; Grade I	T1	Blank(s)	T1	NA	19	19	100	N0	N0	Blank(s)	NA	0	Blank(s)	0	98	Blank(s)	M0	M0	Blank(s)	NA	0	Blank(s)	Blank(s)	No	No	No	No	8240/3: Carcinoid tumor, NOS	Surgery performed	30	No systemic therapy and/or surgical procedures	No/Unknown	None/Unknown	Alive	Alive or dead of other cause	Alive	82
823	35811398	33 years	Male	White	2013	Married (including common law)	C25.2-Tail of pancreas	Undifferentiated; anaplastic; Grade IV	Undifferentiated; anaplastic; Grade IV	T4	Blank(s)	T4	T4	145	145	770	N1	N1	Blank(s)	N1	110	Blank(s)	7	7	Blank(s)	M1	M1	Blank(s)	M1	40	Blank(s)	Blank(s)	No	No	Yes	No	8246/3: Neuroendocrine carcinoma, NOS	Surgery performed	30	Systemic therapy after surgery	Yes	Beam radiation	Pancreas	Dead (attributable to this cancer dx)	Dead	2
824	55044242	75 years	Male	White	2013	Married (including common law)	C25.1-Body of pancreas	Well differentiated; Grade I	Well differentiated; Grade I	T3	Blank(s)	T3	NA	32	32	400	N1	N1	Blank(s)	NA	110	Blank(s)	9	7	Blank(s)	M0	M0	Blank(s)	NA	0	Blank(s)	Blank(s)	No	No	No	No	8240/3: Carcinoid tumor, NOS	Surgery performed	30	No systemic therapy and/or surgical procedures	No/Unknown	None/Unknown	Alive	Alive or dead of other cause	Alive	79
825	35715960	64 years	Female	White	2013	Married (including common law)	C25.0-Head of pancreas	Moderately differentiated; Grade II	Moderately differentiated; Grade II	T2	Blank(s)	T2	T2	30	30	100	N1	N1	Blank(s)	N1	800	Blank(s)	20	7	Blank(s)	M0	M0	Blank(s)	M0	0	Blank(s)	Blank(s)	No	No	No	No	8246/3: Neuroendocrine carcinoma, NOS	Surgery performed	37	No systemic therapy and/or surgical procedures	No/Unknown	None/Unknown	Alive	Alive or dead of other cause	Alive	79
826	1278110	47 years	Male	White	2013	Married (including common law)	C25.2-Tail of pancreas	Moderately differentiated; Grade II	Moderately differentiated; Grade II	T3	Blank(s)	T2	T2	70	70	100	N1	N1	Blank(s)	N1	110	Blank(s)	20	8	Blank(s)	M0	M0	Blank(s)	M0	0	Blank(s)	Blank(s)	No	No	No	No	8246/3: Neuroendocrine carcinoma, NOS	Surgery performed	30	No systemic therapy and/or surgical procedures	No/Unknown	None/Unknown	Alive	Alive or dead of other cause	Alive	81
827	35757189	52 years	Male	White	2013	Married (including common law)	C25.0-Head of pancreas	Well differentiated; Grade I	Well differentiated; Grade I	T4	Blank(s)	T4	T4	83	83	600	N1	N1	Blank(s)	N1	110	Blank(s)	22	8	Blank(s)	M0	M0	Blank(s)	M0	0	Blank(s)	Blank(s)	No	No	No	No	8246/3: Neuroendocrine carcinoma, NOS	Surgery performed	37	Systemic therapy before surgery	Yes	None/Unknown	Alive	Alive or dead of other cause	Alive	77
828	35783017	46 years	Female	White	2013	Single (never married)	C25.8-Overlapping lesion of pancreas	Moderately differentiated; Grade II	Moderately differentiated; Grade II	T3	Blank(s)	T3	T3	65	65	500	N1	N1	Blank(s)	N1	100	Blank(s)	21	9	Blank(s)	M1	M1	Blank(s)	M1	60	Blank(s)	Blank(s)	No	No	Yes	No	8246/3: Neuroendocrine carcinoma, NOS	Surgery performed	40	Systemic therapy after surgery	Yes	Radioisotopes (1988+)	Pancreas	Dead (attributable to this cancer dx)	Dead	23
829	11088075	54 years	Male	White	2013	Divorced	C25.2-Tail of pancreas	Well differentiated; Grade I	Well differentiated; Grade I	T3	Blank(s)	T3	T3	78	78	400	N1	N1	Blank(s)	N1	110	Blank(s)	18	10	Blank(s)	M1	M1	Blank(s)	M1	40	Blank(s)	Blank(s)	No	No	Yes	No	8246/3: Neuroendocrine carcinoma, NOS	Surgery performed	30	No systemic therapy and/or surgical procedures	No/Unknown	None/Unknown	Pancreas	Dead (attributable to this cancer dx)	Dead	28
830	27396701	38 years	Male	White	2013	Single (never married)	C25.9-Pancreas, NOS	Moderately differentiated; Grade II	Moderately differentiated; Grade II	T4	Blank(s)	T4	NA	38	38	600	N1	N1	Blank(s)	NA	100	Blank(s)	18	11	Blank(s)	M0	M0	Blank(s)	NA	0	Blank(s)	Blank(s)	No	No	No	No	8240/3: Carcinoid tumor, NOS	Surgery performed	37	No systemic therapy and/or surgical procedures	No/Unknown	None/Unknown	Alive	Alive or dead of other cause	Alive	76
831	62736900	46 years	Male	White	2013	Married (including common law)	C25.0-Head of pancreas	Well differentiated; Grade I	Well differentiated; Grade I	T3	Blank(s)	T3	T3	40	40	400	N1	N1	Blank(s)	N1	110	Blank(s)	23	11	Blank(s)	M0	M0	Blank(s)	M0	0	Blank(s)	Blank(s)	No	No	No	No	8246/3: Neuroendocrine carcinoma, NOS	Surgery performed	37	Systemic therapy after surgery	Yes	None/Unknown	Alive	Alive or dead of other cause	Alive	80
832	1279717	46 years	Male	Asian or Pacific Islander	2013	Married (including common law)	C25.0-Head of pancreas	Undifferentiated; anaplastic; Grade IV	Undifferentiated; anaplastic; Grade IV	T3	Blank(s)	T3	T3	40	40	440	N1	N1	Blank(s)	N1	110	Blank(s)	12	11	Blank(s)	M1	M1	Blank(s)	M1	40	Blank(s)	Blank(s)	No	No	No	No	8246/3: Neuroendocrine carcinoma, NOS	Surgery performed	37	No systemic therapy and/or surgical procedures	No/Unknown	None/Unknown	Pancreas	Dead (attributable to this cancer dx)	Dead	1
833	35770638	53 years	Male	Black	2013	Married (including common law)	C25.0-Head of pancreas	Moderately differentiated; Grade II	Moderately differentiated; Grade II	T3	Blank(s)	T3	T3	60	60	440	N1	N1	Blank(s)	N1	110	Blank(s)	16	12	Blank(s)	M0	M0	Blank(s)	M0	0	Blank(s)	Blank(s)	No	No	No	No	8246/3: Neuroendocrine carcinoma, NOS	Surgery performed	70	No systemic therapy and/or surgical procedures	No/Unknown	Beam radiation	Alive	Alive or dead of other cause	Alive	77
834	35771782	79 years	Female	White	2013	Married (including common law)	C25.0-Head of pancreas	Well differentiated; Grade I	Well differentiated; Grade I	T3	Blank(s)	T3	NA	23	23	550	N1	N1	Blank(s)	NA	110	Blank(s)	17	13	Blank(s)	M0	M0	Blank(s)	NA	0	Blank(s)	Blank(s)	No	No	No	No	8240/3: Carcinoid tumor, NOS	Surgery performed	70	No systemic therapy and/or surgical procedures	No/Unknown	None/Unknown	Pancreas	Dead (attributable to this cancer dx)	Dead	5
835	35841800	55 years	Male	White	2014	Married (including common law)	C25.7-Other specified parts of pancreas	Well differentiated; Grade I	Well differentiated; Grade I	T3	Blank(s)	T2	T2	42	42	100	N1	N1	Blank(s)	N1	100	Blank(s)	1	1	Blank(s)	M0	M0	Blank(s)	M0	0	Blank(s)	Blank(s)	No	No	No	No	8246/3: Neuroendocrine carcinoma, NOS	Surgery performed	30	No systemic therapy and/or surgical procedures	No/Unknown	None/Unknown	Pancreas	Dead (attributable to this cancer dx)	Dead	40
836	46845461	67 years	Male	White	2014	Married (including common law)	C25.0-Head of pancreas	Well differentiated; Grade I	Well differentiated; Grade I	T3	Blank(s)	T2	T2	42	42	100	N1	N1	Blank(s)	N1	800	Blank(s)	15	1	Blank(s)	M0	M0	Blank(s)	M0	0	Blank(s)	Blank(s)	No	No	No	No	8246/3: Neuroendocrine carcinoma, NOS	Surgery performed	37	No systemic therapy and/or surgical procedures	No/Unknown	None/Unknown	Alive	Alive or dead of other cause	Alive	61
837	5752397	72 years	Female	White	2014	Widowed	C25.7-Other specified parts of pancreas	Well differentiated; Grade I	Well differentiated; Grade I	T3	Blank(s)	T2	NA	90	90	300	N1	N1	Blank(s)	NA	100	Blank(s)	2	1	Blank(s)	M0	M0	Blank(s)	NA	0	Blank(s)	Blank(s)	No	No	No	No	8240/3: Carcinoid tumor, NOS	Surgery performed	30	No systemic therapy and/or surgical procedures	No/Unknown	None/Unknown	Other Diseases of Arteries, Arterioles, Capillaries	Alive or dead of other cause	Dead	46
838	5756238	42 years	Male	Black	2014	Married (including common law)	C25.2-Tail of pancreas	Well differentiated; Grade I	Well differentiated; Grade I	T3	Blank(s)	T3	NA	30	30	400	N1	N1	Blank(s)	NA	110	Blank(s)	12	1	Blank(s)	M0	M0	Blank(s)	NA	0	Blank(s)	Blank(s)	No	No	No	No	8240/3: Carcinoid tumor, NOS	Surgery performed	40	No systemic therapy and/or surgical procedures	No/Unknown	None/Unknown	Alive	Alive or dead of other cause	Alive	62
839	5756343	58 years	Male	White	2014	Married (including common law)	C25.2-Tail of pancreas	Well differentiated; Grade I	Well differentiated; Grade I	T3	Blank(s)	T3	NA	26	26	400	N1	N1	Blank(s)	NA	110	Blank(s)	5	1	Blank(s)	M0	M0	Blank(s)	NA	0	Blank(s)	Blank(s)	No	No	No	No	8240/3: Carcinoid tumor, NOS	Surgery performed	30	No systemic therapy and/or surgical procedures	No/Unknown	None/Unknown	Alive	Alive or dead of other cause	Alive	60
840	5766729	55 years	Male	White	2014	Married (including common law)	C25.0-Head of pancreas	Well differentiated; Grade I	Well differentiated; Grade I	T3	Blank(s)	T3	NA	38	38	400	N1	N1	Blank(s)	NA	110	Blank(s)	17	1	Blank(s)	M1	M1	Blank(s)	NA	40	Blank(s)	Blank(s)	No	No	Yes	No	8240/3: Carcinoid tumor, NOS	Surgery performed	37	No systemic therapy and/or surgical procedures	No/Unknown	None/Unknown	Pancreas	Dead (attributable to this cancer dx)	Dead	46
841	11141545	51 years	Female	White	2014	Divorced	C25.2-Tail of pancreas	Well differentiated; Grade I	Well differentiated; Grade I	T3	Blank(s)	T3	NA	10	10	400	N1	N1	Blank(s)	NA	110	Blank(s)	1	1	Blank(s)	M0	M0	Blank(s)	NA	0	Blank(s)	Blank(s)	No	No	No	No	8240/3: Carcinoid tumor, NOS	Surgery performed	30	No systemic therapy and/or surgical procedures	No/Unknown	None/Unknown	Alive	Alive or dead of other cause	Alive	61
842	16575588	52 years	Male	White	2014	Married (including common law)	C25.8-Overlapping lesion of pancreas	Well differentiated; Grade I	Well differentiated; Grade I	T3	Blank(s)	T3	NA	92	92	400	N1	N1	Blank(s)	NA	100	Blank(s)	24	1	Blank(s)	M1	M1	Blank(s)	NA	40	Blank(s)	Blank(s)	No	No	Yes	No	8240/3: Carcinoid tumor, NOS	Surgery performed	30	No systemic therapy and/or surgical procedures	No/Unknown	None/Unknown	Alive	Alive or dead of other cause	Alive	65
843	16579538	60 years	Female	White	2014	Married (including common law)	C25.2-Tail of pancreas	Moderately differentiated; Grade II	Moderately differentiated; Grade II	T3	Blank(s)	T3	NA	45	45	400	N1	N1	Blank(s)	NA	110	Blank(s)	20	1	Blank(s)	M0	M0	Blank(s)	NA	0	Blank(s)	Blank(s)	No	No	No	No	8249/3: Atypical carcinoid tumor	Surgery performed	36	No systemic therapy and/or surgical procedures	No/Unknown	None/Unknown	Pancreas	Dead (attributable to this cancer dx)	Dead	47
844	35871571	57 years	Female	Asian or Pacific Islander	2014	Married (including common law)	C25.2-Tail of pancreas	Undifferentiated; anaplastic; Grade IV	Undifferentiated; anaplastic; Grade IV	T3	Blank(s)	T3	NA	29	29	400	N1	N1	Blank(s)	NA	110	Blank(s)	10	1	Blank(s)	M1	M1	Blank(s)	NA	40	Blank(s)	Blank(s)	No	No	Yes	No	8240/3: Carcinoid tumor, NOS	Surgery performed	36	Systemic therapy after surgery	Yes	None/Unknown	Alive	Alive or dead of other cause	Alive	68
845	35878570	59 years	Male	Asian or Pacific Islander	2014	Married (including common law)	C25.2-Tail of pancreas	Moderately differentiated; Grade II	Moderately differentiated; Grade II	T3	Blank(s)	T3	NA	30	30	400	N1	N1	Blank(s)	NA	110	Blank(s)	3	1	Blank(s)	M1	M1	Blank(s)	NA	40	Blank(s)	Blank(s)	No	No	Yes	No	8249/3: Atypical carcinoid tumor	Surgery performed	30	No systemic therapy and/or surgical procedures	No/Unknown	None/Unknown	Pancreas	Dead (attributable to this cancer dx)	Dead	53
846	36344428	66 years	Male	Black	2014	Divorced	C25.1-Body of pancreas	Well differentiated; Grade I	Well differentiated; Grade I	T3	Blank(s)	T3	NA	77	77	400	N1	N1	Blank(s)	NA	110	Blank(s)	14	1	Blank(s)	M1	M1	Blank(s)	NA	40	Blank(s)	Blank(s)	No	No	No	No	8240/3: Carcinoid tumor, NOS	Surgery performed	30	No systemic therapy and/or surgical procedures	No/Unknown	None/Unknown	Alive	Alive or dead of other cause	Alive	65
847	55092258	51 years	Male	White	2014	Married (including common law)	C25.0-Head of pancreas	Well differentiated; Grade I	Well differentiated; Grade I	T3	Blank(s)	T3	NA	25	25	400	N1	N1	Blank(s)	NA	110	Blank(s)	12	1	Blank(s)	M0	M0	Blank(s)	NA	0	Blank(s)	Blank(s)	No	No	No	No	8240/3: Carcinoid tumor, NOS	Surgery performed	36	No systemic therapy and/or surgical procedures	No/Unknown	None/Unknown	Alive	Alive or dead of other cause	Alive	68
848	55091922	49 years	Female	White	2014	Married (including common law)	C25.2-Tail of pancreas	Well differentiated; Grade I	Well differentiated; Grade I	T4	Blank(s)	T4	T3	45	45	620	N1	N1	Blank(s)	N1	110	Blank(s)	11	1	Blank(s)	M1	M1	Blank(s)	M1	40	Blank(s)	Blank(s)	Yes	No	No	No	8246/3: Neuroendocrine carcinoma, NOS	Surgery performed	37	Systemic therapy after surgery	No/Unknown	Beam radiation	Alive	Alive or dead of other cause	Alive	71
849	27437965	66 years	Female	White	2014	Single (never married)	C25.1-Body of pancreas	Well differentiated; Grade I	Well differentiated; Grade I	T2	Blank(s)	T2	NA	23	23	100	N1	N1	Blank(s)	NA	110	Blank(s)	13	1	Blank(s)	M0	M0	Blank(s)	NA	0	Blank(s)	Blank(s)	No	No	No	No	8240/3: Carcinoid tumor, NOS	Surgery performed	30	No systemic therapy and/or surgical procedures	No/Unknown	None/Unknown	Alive	Alive or dead of other cause	Alive	68
850	27471921	31 years	Male	White	2014	Single (never married)	C25.8-Overlapping lesion of pancreas	Well differentiated; Grade I	Well differentiated; Grade I	T1	Blank(s)	T1	T1	9	9	100	N1	N1	Blank(s)	N1	100	Blank(s)	1	1	Blank(s)	M0	M0	Blank(s)	M0	0	Blank(s)	Blank(s)	No	No	No	No	8246/3: Neuroendocrine carcinoma, NOS	Surgery performed	35	No systemic therapy and/or surgical procedures	No/Unknown	None/Unknown	Alive	Alive or dead of other cause	Alive	61
851	35889066	67 years	Male	Asian or Pacific Islander	2014	Married (including common law)	C25.0-Head of pancreas	Well differentiated; Grade I	Well differentiated; Grade I	T1	Blank(s)	T1	NA	10	10	100	N1	N1	Blank(s)	NA	110	Blank(s)	16	1	Blank(s)	M0	M0	Blank(s)	NA	0	Blank(s)	Blank(s)	No	No	No	No	8240/3: Carcinoid tumor, NOS	Surgery performed	80	No systemic therapy and/or surgical procedures	No/Unknown	None/Unknown	Alive	Alive or dead of other cause	Alive	66
852	1343921	38 years	Female	White	2014	Single (never married)	C25.2-Tail of pancreas	Well differentiated; Grade I	Well differentiated; Grade I	T2	Blank(s)	T2	NA	25	25	100	N1	N1	Blank(s)	NA	110	Blank(s)	12	1	Blank(s)	M1	M1	Blank(s)	NA	40	Blank(s)	Blank(s)	No	No	Yes	No	8240/3: Carcinoid tumor, NOS	Surgery performed	30	No systemic therapy and/or surgical procedures	No/Unknown	None/Unknown	Alive	Alive or dead of other cause	Alive	2
853	11112496	33 years	Male	White	2014	Single (never married)	C25.0-Head of pancreas	Well differentiated; Grade I	Well differentiated; Grade I	T3	Blank(s)	T3	T3	25	25	440	N1	N1	Blank(s)	N1	110	Blank(s)	19	1	Blank(s)	M0	M0	Blank(s)	M0	0	Blank(s)	Blank(s)	No	No	No	No	8246/3: Neuroendocrine carcinoma, NOS	Surgery performed	60	No systemic therapy and/or surgical procedures	No/Unknown	None/Unknown	Alive	Alive or dead of other cause	Alive	34
854	35971269	70 years	Female	White	2014	Widowed	C25.0-Head of pancreas	Well differentiated; Grade I	Well differentiated; Grade I	T3	Blank(s)	T3	T3	65	65	440	N1	N1	Blank(s)	N1	110	Blank(s)	19	1	Blank(s)	M0	M0	Blank(s)	M0	0	Blank(s)	Blank(s)	No	No	No	No	8246/3: Neuroendocrine carcinoma, NOS	Surgery performed	37	No systemic therapy and/or surgical procedures	No/Unknown	None/Unknown	Alive	Alive or dead of other cause	Alive	61
855	46836664	59 years	Male	White	2014	Married (including common law)	C25.0-Head of pancreas	Moderately differentiated; Grade II	Moderately differentiated; Grade II	T3	Blank(s)	T3	T3	22	22	440	N1	N1	Blank(s)	N1	110	Blank(s)	21	1	Blank(s)	M0	M0	Blank(s)	M0	0	Blank(s)	Blank(s)	No	No	No	No	8246/3: Neuroendocrine carcinoma, NOS	Surgery performed	37	No systemic therapy and/or surgical procedures	No/Unknown	None/Unknown	Alive	Alive or dead of other cause	Alive	65
856	35860635	34 years	Female	Black	2014	Married (including common law)	C25.9-Pancreas, NOS	Well differentiated; Grade I	Well differentiated; Grade I	T2	Blank(s)	T2	NA	29	29	100	N1	N1	Blank(s)	NA	100	Blank(s)	5	1	Blank(s)	M0	M0	Blank(s)	NA	0	Blank(s)	Blank(s)	No	No	No	No	8240/3: Carcinoid tumor, NOS	Surgery performed	80	No systemic therapy and/or surgical procedures	No/Unknown	None/Unknown	Alive	Alive or dead of other cause	Alive	68
857	24383262	62 years	Female	Asian or Pacific Islander	2014	Married (including common law)	C25.0-Head of pancreas	Moderately differentiated; Grade II	Moderately differentiated; Grade II	T3	Blank(s)	T3	T3	35	35	540	N1	N1	Blank(s)	N1	110	Blank(s)	27	1	Blank(s)	M0	M0	Blank(s)	M0	0	Blank(s)	Blank(s)	No	No	No	No	8246/3: Neuroendocrine carcinoma, NOS	Surgery performed	37	No systemic therapy and/or surgical procedures	No/Unknown	None/Unknown	Alive	Alive or dead of other cause	Alive	67
858	55092964	43 years	Male	White	2014	Married (including common law)	C25.1-Body of pancreas	Well differentiated; Grade I	Well differentiated; Grade I	T1	Blank(s)	T1	NA	15	15	100	N1	N1	Blank(s)	NA	110	Blank(s)	24	1	Blank(s)	M0	M0	Blank(s)	NA	0	Blank(s)	Blank(s)	No	No	No	No	8240/3: Carcinoid tumor, NOS	Surgery performed	30	No systemic therapy and/or surgical procedures	No/Unknown	None/Unknown	Alive	Alive or dead of other cause	Alive	70
859	35922435	16 years	Female	White	2014	Single (never married)	C25.0-Head of pancreas	Well differentiated; Grade I	Well differentiated; Grade I	T2	Blank(s)	T2	NA	40	40	200	N1	N1	Blank(s)	NA	110	Blank(s)	7	1	Blank(s)	M1	M1	Blank(s)	NA	40	Blank(s)	Blank(s)	No	No	Yes	No	8240/3: Carcinoid tumor, NOS	Surgery performed	37	No systemic therapy and/or surgical procedures	No/Unknown	None/Unknown	Alive	Alive or dead of other cause	Alive	64
860	50078136	53 years	Female	White	2014	Married (including common law)	C25.0-Head of pancreas	Well differentiated; Grade I	Well differentiated; Grade I	T1	Blank(s)	T1	T1	18	18	100	N1	N1	Blank(s)	N1	110	Blank(s)	5	1	Blank(s)	M0	M0	Blank(s)	M0	0	Blank(s)	Blank(s)	No	No	No	No	8246/3: Neuroendocrine carcinoma, NOS	Surgery performed	25	No systemic therapy and/or surgical procedures	No/Unknown	None/Unknown	Alive	Alive or dead of other cause	Alive	68
861	55167104	50 years	Female	Black	2014	Single (never married)	C25.1-Body of pancreas	Well differentiated; Grade I	Well differentiated; Grade I	T1	Blank(s)	T1	T1	18	18	100	N1	N1	Blank(s)	N1	110	Blank(s)	20	1	Blank(s)	M0	M0	Blank(s)	M0	0	Blank(s)	Blank(s)	No	No	No	No	8246/3: Neuroendocrine carcinoma, NOS	Surgery performed	36	No systemic therapy and/or surgical procedures	No/Unknown	None/Unknown	Alive	Alive or dead of other cause	Alive	68
862	16572934	56 years	Male	White	2014	Single (never married)	C25.2-Tail of pancreas	Moderately differentiated; Grade II	Moderately differentiated; Grade II	T3	Blank(s)	T3	NA	65	65	400	N1	N1	Blank(s)	NA	110	Blank(s)	10	2	Blank(s)	M0	M0	Blank(s)	NA	0	Blank(s)	Blank(s)	No	No	No	No	8249/3: Atypical carcinoid tumor	Surgery performed	30	No systemic therapy and/or surgical procedures	No/Unknown	None/Unknown	Alive	Alive or dead of other cause	Alive	66
863	35982581	60 years	Male	White	2014	Married (including common law)	C25.0-Head of pancreas	Poorly differentiated; Grade III	Poorly differentiated; Grade III	T3	Blank(s)	T3	T3	43	43	400	N1	N1	Blank(s)	N1	110	Blank(s)	10	2	Blank(s)	M0	M0	Blank(s)	M0	0	Blank(s)	Blank(s)	No	No	No	No	8246/3: Neuroendocrine carcinoma, NOS	Surgery performed	60	No systemic therapy and/or surgical procedures	No/Unknown	None/Unknown	Alive	Alive or dead of other cause	Alive	62
864	35994431	63 years	Male	White	2014	Married (including common law)	C25.2-Tail of pancreas	Well differentiated; Grade I	Well differentiated; Grade I	T3	Blank(s)	T3	NA	90	90	400	N1	N1	Blank(s)	NA	110	Blank(s)	4	2	Blank(s)	M0	M0	Blank(s)	NA	0	Blank(s)	Blank(s)	No	No	No	No	8150/3: Pancreatic endocrine tumor, malignant	Surgery performed	30	Systemic therapy after surgery	Yes	None/Unknown	Pancreas	Dead (attributable to this cancer dx)	Dead	35
865	35860905	54 years	Female	White	2014	Married (including common law)	C25.2-Tail of pancreas	Well differentiated; Grade I	Well differentiated; Grade I	T4	Blank(s)	T4	T3	114	114	620	N1	N1	Blank(s)	N1	110	Blank(s)	3	2	Blank(s)	M1	M1	Blank(s)	M1	40	Blank(s)	Blank(s)	Yes	No	Yes	No	8246/3: Neuroendocrine carcinoma, NOS	Surgery performed	30	No systemic therapy and/or surgical procedures	No/Unknown	None/Unknown	Alive	Alive or dead of other cause	Alive	69
866	55127099	44 years	Female	White	2014	Married (including common law)	C25.2-Tail of pancreas	Moderately differentiated; Grade II	Moderately differentiated; Grade II	T3	Blank(s)	T3	NA	32	32	400	N1	N1	Blank(s)	NA	250	Blank(s)	7	2	Blank(s)	M1	M1	Blank(s)	NA	40	Blank(s)	Blank(s)	No	No	Yes	No	8249/3: Atypical carcinoid tumor	Surgery performed	30	No systemic therapy and/or surgical procedures	No/Unknown	None/Unknown	Alive	Alive or dead of other cause	Alive	63
867	62794977	61 years	Male	White	2014	Married (including common law)	C25.0-Head of pancreas	Well differentiated; Grade I	Well differentiated; Grade I	T3	Blank(s)	T3	T3	84	84	400	N1	N1	Blank(s)	N1	110	Blank(s)	5	2	Blank(s)	M1	M1	Blank(s)	M1	40	Blank(s)	Blank(s)	No	No	Yes	No	8246/3: Neuroendocrine carcinoma, NOS	Surgery performed	30	No systemic therapy and/or surgical procedures	No/Unknown	None/Unknown	Alive	Alive or dead of other cause	Alive	63
868	62768359	43 years	Female	White	2014	Married (including common law)	C25.2-Tail of pancreas	Well differentiated; Grade I	Well differentiated; Grade I	T2	Blank(s)	T2	NA	21	21	100	N1	N1	Blank(s)	NA	110	Blank(s)	13	2	Blank(s)	M0	M0	Blank(s)	NA	0	Blank(s)	Blank(s)	No	No	No	No	8240/3: Carcinoid tumor, NOS	Surgery performed	30	No systemic therapy and/or surgical procedures	No/Unknown	None/Unknown	Alive	Alive or dead of other cause	Alive	70
869	27448885	65 years	Male	White	2014	Married (including common law)	C25.0-Head of pancreas	Poorly differentiated; Grade III	Poorly differentiated; Grade III	T3	Blank(s)	T3	T3	40	40	440	N1	N1	Blank(s)	N1	110	Blank(s)	5	2	Blank(s)	M1	M1	Blank(s)	M1	40	Blank(s)	Blank(s)	No	No	Yes	No	8246/3: Neuroendocrine carcinoma, NOS	Surgery performed	37	No systemic therapy and/or surgical procedures	No/Unknown	None/Unknown	Pancreas	Dead (attributable to this cancer dx)	Dead	15
870	35959684	52 years	Male	White	2014	Married (including common law)	C25.0-Head of pancreas	Moderately differentiated; Grade II	Moderately differentiated; Grade II	T3	Blank(s)	T3	NA	60	60	440	N1	N1	Blank(s)	NA	110	Blank(s)	14	2	Blank(s)	M0	M0	Blank(s)	NA	0	Blank(s)	Blank(s)	No	No	No	No	8240/3: Carcinoid tumor, NOS	Surgery performed	37	No systemic therapy and/or surgical procedures	No/Unknown	None/Unknown	Alive	Alive or dead of other cause	Alive	61
871	62787967	66 years	Male	White	2014	Widowed	C25.0-Head of pancreas	Well differentiated; Grade I	Well differentiated; Grade I	T3	Blank(s)	T3	NA	26	26	440	N1	N1	Blank(s)	NA	110	Blank(s)	19	2	Blank(s)	M0	M0	Blank(s)	NA	0	Blank(s)	Blank(s)	No	No	No	No	8240/3: Carcinoid tumor, NOS	Surgery performed	37	No systemic therapy and/or surgical procedures	No/Unknown	None/Unknown	Alive	Alive or dead of other cause	Alive	65
872	27477541	51 years	Female	White	2014	Married (including common law)	C25.2-Tail of pancreas	Well differentiated; Grade I	Well differentiated; Grade I	T2	Blank(s)	T2	NA	28	28	100	N1	N1	Blank(s)	NA	110	Blank(s)	5	2	Blank(s)	M0	M0	Blank(s)	NA	0	Blank(s)	Blank(s)	No	No	No	No	8240/3: Carcinoid tumor, NOS	Surgery performed	36	No systemic therapy and/or surgical procedures	No/Unknown	None/Unknown	Miscellaneous Malignant Cancer	Dead (attributable to this cancer dx)	Dead	69
873	46895104	48 years	Female	White	2014	Divorced	C25.2-Tail of pancreas	Well differentiated; Grade I	Well differentiated; Grade I	T1	Blank(s)	T1	NA	15	15	100	N1	N1	Blank(s)	NA	110	Blank(s)	10	2	Blank(s)	M1	M1	Blank(s)	NA	40	Blank(s)	Blank(s)	No	No	Yes	No	8150/3: Pancreatic endocrine tumor, malignant	Surgery performed	40	Systemic therapy before surgery	No/Unknown	None/Unknown	Alive	Alive or dead of other cause	Alive	60
874	35982486	45 years	Male	Asian or Pacific Islander	2014	Married (including common law)	C25.1-Body of pancreas	Moderately differentiated; Grade II	Moderately differentiated; Grade II	T2	Blank(s)	T2	NA	38	38	100	N1	N1	Blank(s)	NA	250	Blank(s)	12	2	Blank(s)	M0	M0	Blank(s)	NA	0	Blank(s)	Blank(s)	No	No	No	No	8249/3: Atypical carcinoid tumor	Surgery performed	30	No systemic therapy and/or surgical procedures	No/Unknown	None/Unknown	Alive	Alive or dead of other cause	Alive	61
875	27474608	54 years	Male	White	2014	Single (never married)	C25.2-Tail of pancreas	Moderately differentiated; Grade II	Moderately differentiated; Grade II	T3	Blank(s)	T2	NA	42	42	100	N0	N0	Blank(s)	NA	0	Blank(s)	18	0	Blank(s)	M0	M0	Blank(s)	NA	0	Blank(s)	Blank(s)	No	No	No	No	8240/3: Carcinoid tumor, NOS	Surgery performed	30	No systemic therapy and/or surgical procedures	No/Unknown	None/Unknown	Alive	Alive or dead of other cause	Alive	62
876	62758553	37 years	Female	Black	2014	Single (never married)	C25.1-Body of pancreas	Moderately differentiated; Grade II	Moderately differentiated; Grade II	T3	Blank(s)	T2	NA	43	43	100	N0	N0	Blank(s)	NA	0	Blank(s)	12	0	Blank(s)	M0	M0	Blank(s)	NA	0	Blank(s)	Blank(s)	No	No	No	No	8240/3: Carcinoid tumor, NOS	Surgery performed	30	No systemic therapy and/or surgical procedures	No/Unknown	None/Unknown	Alive	Alive or dead of other cause	Alive	67
877	11124490	76 years	Male	White	2014	Single (never married)	C25.2-Tail of pancreas	Well differentiated; Grade I	Well differentiated; Grade I	T3	Blank(s)	T2	T2	48	48	100	N0	N0	Blank(s)	N0	0	Blank(s)	12	0	Blank(s)	M0	M0	Blank(s)	M0	0	Blank(s)	Blank(s)	No	No	No	No	8246/3: Neuroendocrine carcinoma, NOS	Surgery performed	30	No systemic therapy and/or surgical procedures	No/Unknown	None/Unknown	Diseases of Heart	Alive or dead of other cause	Dead	16
878	36043322	60 years	Male	White	2014	Married (including common law)	C25.8-Overlapping lesion of pancreas	Well differentiated; Grade I	Well differentiated; Grade I	T3	Blank(s)	T2	NA	50	50	100	N0	N0	Blank(s)	NA	0	Blank(s)	18	0	Blank(s)	M0	M0	Blank(s)	NA	0	Blank(s)	Blank(s)	No	No	No	No	8240/3: Carcinoid tumor, NOS	Surgery performed	30	No systemic therapy and/or surgical procedures	No/Unknown	None/Unknown	Accidents and Adverse Effects	Alive or dead of other cause	Dead	3
879	62768285	45 years	Male	White	2014	Divorced	C25.2-Tail of pancreas	Well differentiated; Grade I	Well differentiated; Grade I	T3	Blank(s)	T2	NA	52	52	100	N0	N0	Blank(s)	NA	0	Blank(s)	12	0	Blank(s)	M0	M0	Blank(s)	NA	0	Blank(s)	Blank(s)	No	No	No	No	8240/3: Carcinoid tumor, NOS	Surgery performed	40	No systemic therapy and/or surgical procedures	No/Unknown	None/Unknown	Alive	Alive or dead of other cause	Alive	71
880	35955854	72 years	Female	Asian or Pacific Islander	2014	Married (including common law)	C25.0-Head of pancreas	Well differentiated; Grade I	Well differentiated; Grade I	T3	Blank(s)	T2	NA	53	53	100	N0	N0	Blank(s)	NA	0	Blank(s)	12	0	Blank(s)	M0	M0	Blank(s)	NA	0	Blank(s)	Blank(s)	No	No	No	No	8240/3: Carcinoid tumor, NOS	Surgery performed	37	No systemic therapy and/or surgical procedures	No/Unknown	None/Unknown	Alive	Alive or dead of other cause	Alive	62
881	20267615	69 years	Male	White	2014	Divorced	C25.2-Tail of pancreas	Well differentiated; Grade I	Well differentiated; Grade I	T3	Blank(s)	T2	T2	60	60	100	N0	N0	Blank(s)	N0	0	Blank(s)	24	0	Blank(s)	M0	M0	Blank(s)	M0	0	Blank(s)	Blank(s)	No	No	No	No	8246/3: Neuroendocrine carcinoma, NOS	Surgery performed	30	No systemic therapy and/or surgical procedures	No/Unknown	None/Unknown	Alive	Alive or dead of other cause	Alive	66
882	55157846	44 years	Male	White	2014	Single (never married)	C25.2-Tail of pancreas	Well differentiated; Grade I	Well differentiated; Grade I	T3	Blank(s)	T2	NA	62	62	100	N0	N0	Blank(s)	NA	0	Blank(s)	6	0	Blank(s)	M0	M0	Blank(s)	NA	0	Blank(s)	Blank(s)	No	No	No	No	8249/3: Atypical carcinoid tumor	Surgery performed	30	No systemic therapy and/or surgical procedures	No/Unknown	None/Unknown	Alive	Alive or dead of other cause	Alive	60
883	36005684	38 years	Male	Asian or Pacific Islander	2014	Married (including common law)	C25.2-Tail of pancreas	Well differentiated; Grade I	Well differentiated; Grade I	T3	Blank(s)	T2	NA	70	70	100	N0	N0	Blank(s)	NA	0	Blank(s)	11	0	Blank(s)	M0	M0	Blank(s)	NA	0	Blank(s)	Blank(s)	No	No	No	No	8249/3: Atypical carcinoid tumor	Surgery performed	36	No systemic therapy and/or surgical procedures	No/Unknown	None/Unknown	Alive	Alive or dead of other cause	Alive	66
[truncated: 1,961 more rows]
